# Supplementary material for: Deep Sequencing the microRNA profile in rhabdomyosarcoma reveals down-regulation of miR-378 family members
Source: BMC Cancer. 2014 Nov 25;14:880. doi: 10.1186/1471-2407-14-880 (PMC4289215; doi:10.1186/1471-2407-14-880)
Supplement: Supplementary file 3 — Additional file 3: Table S2: Description of worksheet. Target Genes Gene Annotation = > ENSEMBL annotation for miR-378a-3p target genes. Target Genes GO Annotation = > ENSEMBL GO annotations for miR-378a-3p target genes; cancer- and muscle- associated categories are highlighted in blue. TGT Genes Reactome Enrichment = > analysis of over representation of Reactome Pathways in the miR-378a-3p target genes. TGT Genes DAVID Clustering = > most significant functional clusters from a DAVID analysis of the miR-378a-3p target genes. TGT Genes FI Network no linkers = > graphical representation and description of the Functional Interactions associated with the network edges of a FI network analysis performed on the miR-378a-3p target genes. No linker genes (functional links not present in the original gene list) were considered in this analysis. TGT Genes FI Network – Pathways = > pathway (CellMap, Reactome, KEGG, NCI Panther and BioCarta) enrichment analysis of the FI network. FI Network GO Enrichment = > Graphical representation and table of the most significant results of a Network Ontology Analysis on the FI network, keeping into account the functional links (edges) between the network nodes. FI Network GO (Cellular Component, Biological Process, Molecular Function) = > enrichment analysis, category by category, of the GO annotation associated with the FI network. TGT Genes Clustered FI Network = > cluster (module) analysis of the FI network, searching for functional modules and associated pathway over representation. Clustered FI Network + Linkers = > graphical representation and analysis of the over represented pathways associated with the network edges of a (clustered) FI network analysis performed on the miR-378a-3p target genes. Linker genes (functional links not present in the original gene list) were considered in this analysis, so as to give a broader view of the functional significance of the identified target gene set. (XLS 5 MB) [file 12885_2014_5127_MOESM3_ESM.xls]

## Sheet: Target Genes Gene Annotation
miR-378a-3p Target Genes: Gene Annotation
Ensembl Gene ID	Ensembl Transcript ID	Associated Gene Name	RefSeq mRNA [e.g. NM_001195597]	Chromosome Name	Gene Start (bp)	Gene End (bp)	Strand	Description
ENSG00000160654	ENST00000532917	CD3G	NM_000073	11	118215059	118225876	1	CD3g molecule, gamma (CD3-TCR complex) [Source:HGNC Symbol;Acc:1675]
ENSG00000183873	ENST00000443581	SCN5A	NM_000335	3	38589548	38691164	-1	sodium channel, voltage-gated, type V, alpha subunit [Source:HGNC Symbol;Acc:10593]
ENSG00000077279	ENST00000338081	DCX	NM_000555	X	110537007	110655603	-1	doublecortin [Source:HGNC Symbol;Acc:2714]
ENSG00000017427	ENST00000337514	IGF1	NM_000618	12	102789645	102874423	-1	insulin-like growth factor 1 (somatomedin C) [Source:HGNC Symbol;Acc:5464]
ENSG00000140443	ENST00000268035	IGF1R	NM_000875	15	99192200	99507759	1	insulin-like growth factor 1 receptor [Source:HGNC Symbol;Acc:5465]
ENSG00000123360	ENST00000243052	PDE1B	NM_000924	12	54943134	54973023	1	phosphodiesterase 1B, calmodulin-dependent [Source:HGNC Symbol;Acc:8775]
ENSG00000198242	ENST00000422514	RPL23A	NM_000984	17	27046411	27051377	1	ribosomal protein L23a [Source:HGNC Symbol;Acc:10317]
ENSG00000104343	ENST00000602969	UBE2W	NM_001001481	8	74692332	74791145	-1	ubiquitin-conjugating enzyme E2W (putative) [Source:HGNC Symbol;Acc:25616]
ENSG00000144228	ENST00000280098	SPOPL	NM_001001664	2	139259371	139331117	1	speckle-type POZ protein-like [Source:HGNC Symbol;Acc:27934]
ENSG00000046653	ENST00000316715	GPM6B	NM_001001995	X	13789150	13956757	-1	glycoprotein M6B [Source:HGNC Symbol;Acc:4461]
ENSG00000149179	ENST00000378618	C11orf49	NM_001003678	11	46958240	47185936	1	chromosome 11 open reading frame 49 [Source:HGNC Symbol;Acc:28720]
ENSG00000144642	ENST00000383766	RBMS3	NM_001003792	3	29322473	30051886	1	RNA binding motif, single stranded interacting protein 3 [Source:HGNC Symbol;Acc:13427]
ENSG00000144642	ENST00000383767	RBMS3	NM_001003793	3	29322473	30051886	1	RNA binding motif, single stranded interacting protein 3 [Source:HGNC Symbol;Acc:13427]
ENSG00000048140	ENST00000405525	TSPAN17	NM_001006616	5	176074388	176086058	1	tetraspanin 17 [Source:HGNC Symbol;Acc:13594]
ENSG00000109790	ENST00000261425	KLHL5	NM_001007075	4	39046659	39128477	1	kelch-like family member 5 [Source:HGNC Symbol;Acc:6356]
ENSG00000147118	ENST00000376943	ZNF182	NM_001007088	X	47834250	47863377	-1	zinc finger protein 182 [Source:HGNC Symbol;Acc:13001]
ENSG00000188706	ENST00000371064	ZDHHC9	NM_001008222	X	128937264	128977885	-1	zinc finger, DHHC-type containing 9 [Source:HGNC Symbol;Acc:18475]
ENSG00000154380	ENST00000366844	ENAH	NM_001008493	1	225677502	225840844	-1	enabled homolog (Drosophila) [Source:HGNC Symbol;Acc:18271]
ENSG00000179528	ENST00000460508	LBX2	NM_001009812	2	74724644	74730443	-1	ladybird homeobox 2 [Source:HGNC Symbol;Acc:15525]
ENSG00000204271	ENST00000374919	SPIN3	NM_001010862	X	57002803	57021970	-1	spindlin family, member 3 [Source:HGNC Symbol;Acc:27272]
ENSG00000187942	ENST00000344642	LDLRAD2	NM_001013693	1	22138758	22151714	1	low density lipoprotein receptor class A domain containing 2 [Source:HGNC Symbol;Acc:32071]
ENSG00000183166	ENST00000329008	CALN1	NM_001017440	7	71244476	71912136	-1	calneuron 1 [Source:HGNC Symbol;Acc:13248]
ENSG00000204524	ENST00000414468	ZNF805	NM_001023563	19	57751973	57766503	1	zinc finger protein 805 [Source:HGNC Symbol;Acc:23272]
ENSG00000105643	ENST00000379656	ARRDC2	NM_001025604	19	18111941	18124911	1	arrestin domain containing 2 [Source:HGNC Symbol;Acc:25225]
ENSG00000121274	ENST00000436909	PAPD5	NM_001040284	16	50186829	50269221	1	PAP associated domain containing 5 [Source:HGNC Symbol;Acc:30758]
ENSG00000121274	ENST00000436909	PAPD5	NM_001040285	16	50186829	50269221	1	PAP associated domain containing 5 [Source:HGNC Symbol;Acc:30758]
ENSG00000124615	ENST00000373188	MOCS1	NM_001075098	6	39867354	39902290	-1	molybdenum cofactor synthesis 1 [Source:HGNC Symbol;Acc:7190]
ENSG00000060749	ENST00000399302	QSER1	NM_001076786	11	32914724	33014862	1	glutamine and serine rich 1 [Source:HGNC Symbol;Acc:26154]
ENSG00000111371	ENST00000398637	SLC38A1	NM_001077484	12	46576846	46663800	-1	solute carrier family 38, member 1 [Source:HGNC Symbol;Acc:13447]
ENSG00000165617	ENST00000395153	DACT1	NM_001079520	14	59100685	59115039	1	dapper, antagonist of beta-catenin, homolog 1 (Xenopus laevis) [Source:HGNC Symbol;Acc:17748]
ENSG00000159842	ENST00000291107	ABR	NM_001092	17	906758	1132315	-1	active BCR-related [Source:HGNC Symbol;Acc:81]
ENSG00000132463	ENST00000439371	GRSF1	NM_001098477	4	71681499	71705662	-1	G-rich RNA sequence binding factor 1 [Source:HGNC Symbol;Acc:4610]
ENSG00000183873	ENST00000413689	SCN5A	NM_001099404	3	38589548	38691164	-1	sodium channel, voltage-gated, type V, alpha subunit [Source:HGNC Symbol;Acc:10593]
ENSG00000183873	ENST00000425664	SCN5A	NM_001099405	3	38589548	38691164	-1	sodium channel, voltage-gated, type V, alpha subunit [Source:HGNC Symbol;Acc:10593]
ENSG00000124313	ENST00000396435	IQSEC2	NM_001111125	X	53262058	53350522	-1	IQ motif and Sec7 domain 2 [Source:HGNC Symbol;Acc:29059]
ENSG00000017427	ENST00000456098	IGF1	NM_001111283	12	102789645	102874423	-1	insulin-like growth factor 1 (somatomedin C) [Source:HGNC Symbol;Acc:5464]
ENSG00000017427	ENST00000424202	IGF1	NM_001111284	12	102789645	102874423	-1	insulin-like growth factor 1 (somatomedin C) [Source:HGNC Symbol;Acc:5464]
ENSG00000146872	ENST00000343388	TLK2	NM_001112707	17	60536019	60692842	1	tousled-like kinase 2 [Source:HGNC Symbol;Acc:11842]
ENSG00000117461	ENST00000420542	PIK3R3	NM_001114172	1	46505812	46642160	-1	phosphoinositide-3-kinase, regulatory subunit 3 (gamma) [Source:HGNC Symbol;Acc:8981]
ENSG00000168936	ENST00000382936	TMEM129	NM_001127266	4	1717679	1723085	-1	transmembrane protein 129 [Source:HGNC Symbol;Acc:25137]
ENSG00000094916	ENST00000439541	CBX5	NM_001127321	12	54624724	54673886	-1	chromobox homolog 5 [Source:HGNC Symbol;Acc:1555]
ENSG00000094916	ENST00000550411	CBX5	NM_001127322	12	54624724	54673886	-1	chromobox homolog 5 [Source:HGNC Symbol;Acc:1555]
ENSG00000137573	ENST00000458141	SULF1	NM_001128204	8	70378859	70573150	1	sulfatase 1 [Source:HGNC Symbol;Acc:20391]
ENSG00000137573	ENST00000402687	SULF1	NM_001128205	8	70378859	70573150	1	sulfatase 1 [Source:HGNC Symbol;Acc:20391]
ENSG00000137573	ENST00000419716	SULF1	NM_001128206	8	70378859	70573150	1	sulfatase 1 [Source:HGNC Symbol;Acc:20391]
ENSG00000144815	ENST00000491511	NXPE3	NM_001134456	3	101498046	101547073	1	neurexophilin and PC-esterase domain family, member 3 [Source:HGNC Symbol;Acc:28238]
ENSG00000168813	ENST00000311921	ZNF507	NM_001136156	19	32836500	32878571	1	zinc finger protein 507 [Source:HGNC Symbol;Acc:23783]
ENSG00000079332	ENST00000373242	SAR1A	NM_001142648	10	71909960	71930279	-1	SAR1 homolog A (S. cerevisiae) [Source:HGNC Symbol;Acc:10534]
ENSG00000170322	ENST00000446488	NFRKB	NM_001143835	11	129733531	129765485	-1	nuclear factor related to kappaB binding protein [Source:HGNC Symbol;Acc:7802]
ENSG00000204524	ENST00000354309	ZNF805	NM_001145078	19	57751973	57766503	1	zinc finger protein 805 [Source:HGNC Symbol;Acc:23272]
ENSG00000204524	ENST00000535550	ZNF805	NM_001145078	19	57751973	57766503	1	zinc finger protein 805 [Source:HGNC Symbol;Acc:23272]
ENSG00000164118	ENST00000457424	CEP44	NM_001145314	4	175204828	175254531	1	centrosomal protein 44kDa [Source:HGNC Symbol;Acc:29356]
ENSG00000198740	ENST00000430262	ZNF652	NM_001145365	17	47366568	47439835	-1	zinc finger protein 652 [Source:HGNC Symbol;Acc:29147]
ENSG00000058335	ENST00000558480	RASGRF1	NM_001145648	15	79252289	79383115	-1	Ras protein-specific guanine nucleotide-releasing factor 1 [Source:HGNC Symbol;Acc:9875]
ENSG00000096060	ENST00000536438	FKBP5	NM_001145775	6	35541362	35696360	-1	FK506 binding protein 5 [Source:HGNC Symbol;Acc:3721]
ENSG00000096060	ENST00000539068	FKBP5	NM_001145776	6	35541362	35696360	-1	FK506 binding protein 5 [Source:HGNC Symbol;Acc:3721]
ENSG00000096060	ENST00000542713	FKBP5	NM_001145777	6	35541362	35696360	-1	FK506 binding protein 5 [Source:HGNC Symbol;Acc:3721]
ENSG00000110693	ENST00000528252	SOX6	NM_001145811	11	15987995	16761138	-1	SRY (sex determining region Y)-box 6 [Source:HGNC Symbol;Acc:16421]
ENSG00000110693	ENST00000528429	SOX6	NM_001145819	11	15987995	16761138	-1	SRY (sex determining region Y)-box 6 [Source:HGNC Symbol;Acc:16421]
ENSG00000159842	ENST00000544583	ABR	NM_001159746	17	906758	1132315	-1	active BCR-related [Source:HGNC Symbol;Acc:81]
ENSG00000183873	ENST00000413689	SCN5A	NM_001160160	3	38589548	38691164	-1	sodium channel, voltage-gated, type V, alpha subunit [Source:HGNC Symbol;Acc:10593]
ENSG00000183873	ENST00000451551	SCN5A	NM_001160161	3	38589548	38691164	-1	sodium channel, voltage-gated, type V, alpha subunit [Source:HGNC Symbol;Acc:10593]
ENSG00000224383	ENST00000412177	C17orf72	NM_001164257	17	62075711	62081664	1	chromosome 17 open reading frame 72 [Source:HGNC Symbol;Acc:25673]
ENSG00000123360	ENST00000550620	PDE1B	NM_001165975	12	54943134	54973023	1	phosphodiesterase 1B, calmodulin-dependent [Source:HGNC Symbol;Acc:8775]
ENSG00000145012	ENST00000543006	LPP	NM_001167671	3	187871072	188608460	1	LIM domain containing preferred translocation partner in lipoma [Source:HGNC Symbol;Acc:6679]
ENSG00000145012	ENST00000312675	LPP	NM_001167672	3	187871072	188608460	1	LIM domain containing preferred translocation partner in lipoma [Source:HGNC Symbol;Acc:6679]
ENSG00000145012	ENST00000543006	LPP	NM_001167672	3	187871072	188608460	1	LIM domain containing preferred translocation partner in lipoma [Source:HGNC Symbol;Acc:6679]
ENSG00000109790	ENST00000508137	KLHL5	NM_001171654	4	39046659	39128477	1	kelch-like family member 5 [Source:HGNC Symbol;Acc:6356]
ENSG00000178662	ENST00000314499	CSRNP3	NM_001172173	2	166326157	166545917	1	cysteine-serine-rich nuclear protein 3 [Source:HGNC Symbol;Acc:30729]
ENSG00000125845	ENST00000378827	BMP2	NM_001200	20	6748311	6760927	1	bone morphogenetic protein 2 [Source:HGNC Symbol;Acc:1069]
ENSG00000215301	ENST00000399959	DDX3X	NM_001356	X	41192651	41223725	1	DEAD (Asp-Glu-Ala-Asp) box polypeptide 3, X-linked [Source:HGNC Symbol;Acc:2745]
ENSG00000157540	ENST00000398960	DYRK1A	NM_001396	21	38739236	38887680	1	dual-specificity tyrosine-(Y)-phosphorylation regulated kinase 1A [Source:HGNC Symbol;Acc:3091]
ENSG00000075340	ENST00000264436	ADD2	NM_001617	2	70834750	70995357	-1	adducin 2 (beta) [Source:HGNC Symbol;Acc:244]
ENSG00000116985	ENST00000372827	BMP8B	NM_001720	1	40222854	40254533	-1	bone morphogenetic protein 8b [Source:HGNC Symbol;Acc:1075]
ENSG00000137992	ENST00000370132	DBT	NM_001918	1	100659736	100715390	-1	dihydrolipoamide branched chain transacylase E2 [Source:HGNC Symbol;Acc:2698]
ENSG00000150768	ENST00000280346	DLAT	NM_001931	11	111895538	111935114	1	dihydrolipoamide S-acetyltransferase [Source:HGNC Symbol;Acc:2896]
ENSG00000184349	ENST00000333274	EFNA5	NM_001962	5	106712590	107006596	-1	ephrin-A5 [Source:HGNC Symbol;Acc:3225]
ENSG00000177885	ENST00000316804	GRB2	NM_002086	17	73314157	73401790	-1	growth factor receptor-bound protein 2 [Source:HGNC Symbol;Acc:4566]
ENSG00000132463	ENST00000254799	GRSF1	NM_002092	4	71681499	71705662	-1	G-rich RNA sequence binding factor 1 [Source:HGNC Symbol;Acc:4610]
ENSG00000197063	ENST00000357736	MAFG	NM_002359	17	79876146	79885590	-1	v-maf musculoaponeurotic fibrosarcoma oncogene homolog G (avian) [Source:HGNC Symbol;Acc:6781]
ENSG00000162992	ENST00000295108	NEUROD1	NM_002500	2	182537815	182545603	-1	neuronal differentiation 1 [Source:HGNC Symbol;Acc:7762]
ENSG00000086102	ENST00000379540	NFX1	NM_002504	9	33290509	33371155	1	nuclear transcription factor, X-box binding 1 [Source:HGNC Symbol;Acc:7803]
ENSG00000182752	ENST00000328252	PAPPA	NM_002581	9	118916083	119164601	1	pregnancy-associated plasma protein A, pappalysin 1 [Source:HGNC Symbol;Acc:8602]
ENSG00000126003	ENST00000246229	PLAGL2	NM_002657	20	30780306	30795594	-1	pleiomorphic adenoma gene-like 2 [Source:HGNC Symbol;Acc:9047]
ENSG00000100030	ENST00000215832	MAPK1	NM_002745	22	22108789	22221970	-1	mitogen-activated protein kinase 1 [Source:HGNC Symbol;Acc:6871]
ENSG00000143106	ENST00000271308	PSMA5	NM_002790	1	109941653	109969062	-1	proteasome (prosome, macropain) subunit, alpha type, 5 [Source:HGNC Symbol;Acc:9534]
ENSG00000058335	ENST00000419573	RASGRF1	NM_002891	15	79252289	79383115	-1	Ras protein-specific guanine nucleotide-releasing factor 1 [Source:HGNC Symbol;Acc:9875]
ENSG00000153250	ENST00000348849	RBMS1	NM_002897	2	161128662	161350305	-1	RNA binding motif, single stranded interacting protein 1 [Source:HGNC Symbol;Acc:9907]
ENSG00000069667	ENST00000309157	RORA	NM_002943	15	60780483	61521518	-1	RAR-related orphan receptor A [Source:HGNC Symbol;Acc:10258]
ENSG00000112081	ENST00000373715	SRSF3	NM_003017	6	36562145	36571209	1	serine/arginine-rich splicing factor 3 [Source:HGNC Symbol;Acc:10785]
ENSG00000131323	ENST00000560371	TRAF3	NM_003300	14	103243813	103377837	1	TNF receptor-associated factor 3 [Source:HGNC Symbol;Acc:12033]
ENSG00000133063	ENST00000367229	CHIT1	NM_003465	1	203181955	203242769	-1	chitinase 1 (chitotriosidase) [Source:HGNC Symbol;Acc:1936]
ENSG00000125618	ENST00000429538	PAX8	NM_003466	2	113973574	114036527	-1	paired box 8 [Source:HGNC Symbol;Acc:8622]
ENSG00000163251	ENST00000295417	FZD5	NM_003468	2	208627310	208634287	-1	frizzled family receptor 5 [Source:HGNC Symbol;Acc:4043]
ENSG00000117461	ENST00000262741	PIK3R3	NM_003629	1	46505812	46642160	-1	phosphoinositide-3-kinase, regulatory subunit 3 (gamma) [Source:HGNC Symbol;Acc:8981]
ENSG00000075151	ENST00000264211	EIF4G3	NM_003760	1	21132963	21503377	-1	eukaryotic translation initiation factor 4 gamma, 3 [Source:HGNC Symbol;Acc:3298]
ENSG00000129473	ENST00000250405	BCL2L2	NM_004050	14	23767999	23780968	1	BCL2-like 2 [Source:HGNC Symbol;Acc:995]
ENSG00000096060	ENST00000357266	FKBP5	NM_004117	6	35541362	35696360	-1	FK506 binding protein 5 [Source:HGNC Symbol;Acc:3721]
ENSG00000184545	ENST00000397374	DUSP8	NM_004420	11	1575274	1593150	-1	dual specificity phosphatase 8 [Source:HGNC Symbol;Acc:3074]
ENSG00000149922	ENST00000395224	TBX6	NM_004608	16	30097114	30103208	-1	T-box 6 [Source:HGNC Symbol;Acc:11605]
ENSG00000145782	ENST00000274459	ATG12	NM_004707	5	115163893	115177555	-1	autophagy related 12 [Source:HGNC Symbol;Acc:588]
ENSG00000174498	ENST00000327987	IGDCC3	NM_004884	15	65619465	65670378	-1	immunoglobulin superfamily, DCC subclass, member 3 [Source:HGNC Symbol;Acc:9700]
ENSG00000155660	ENST00000286091	PDIA4	NM_004911	7	148700154	148725733	-1	protein disulfide isomerase family A, member 4 [Source:HGNC Symbol;Acc:30167]
ENSG00000102057	ENST00000218176	KCND1	NM_004979	X	48818639	48827976	-1	potassium voltage-gated channel, Shal-related subfamily, member 1 [Source:HGNC Symbol;Acc:6237]
ENSG00000110395	ENST00000264033	CBL	NM_005188	11	119076752	119178859	1	Cbl proto-oncogene, E3 ubiquitin protein ligase [Source:HGNC Symbol;Acc:1541]
ENSG00000176165	ENST00000313071	FOXG1	NM_005249	14	29235050	29238870	1	forkhead box G1 [Source:HGNC Symbol;Acc:3811]
ENSG00000132475	ENST00000254810	H3F3B	NM_005324	17	73772515	73781974	-1	H3 histone, family 3B (H3.3B) [Source:HGNC Symbol;Acc:4765]
ENSG00000145012	ENST00000312675	LPP	NM_005578	3	187871072	188608460	1	LIM domain containing preferred translocation partner in lipoma [Source:HGNC Symbol;Acc:6679]
ENSG00000084093	ENST00000309042	REST	NM_005612	4	57774075	57802010	1	RE1-silencing transcription factor [Source:HGNC Symbol;Acc:9966]
ENSG00000181852	ENST00000345093	RNF41	NM_005785	12	56598285	56615717	-1	ring finger protein 41 [Source:HGNC Symbol;Acc:18401]
ENSG00000116604	ENST00000348159	MEF2D	NM_005920	1	156433519	156470620	-1	myocyte enhancer factor 2D [Source:HGNC Symbol;Acc:6997]
ENSG00000124615	ENST00000373186	MOCS1	NM_005943	6	39867354	39902290	-1	molybdenum cofactor synthesis 1 [Source:HGNC Symbol;Acc:7190]
ENSG00000188786	ENST00000373036	MTF1	NM_005955	1	38275239	38325292	-1	metal-regulatory transcription factor 1 [Source:HGNC Symbol;Acc:7428]
ENSG00000068024	ENST00000345617	HDAC4	NM_006037	2	239969864	240323348	-1	histone deacetylase 4 [Source:HGNC Symbol;Acc:14063]
ENSG00000170322	ENST00000304521	NFRKB	NM_006165	11	129733531	129765485	-1	nuclear factor related to kappaB binding protein [Source:HGNC Symbol;Acc:7802]
ENSG00000239306	ENST00000310137	RBM14	NM_006328	11	66384053	66406124	1	RNA binding motif protein 14 [Source:HGNC Symbol;Acc:14219]
ENSG00000108828	ENST00000355653	VAT1	NM_006373	17	41166622	41177140	-1	vesicle amine transport protein 1 homolog (T. californica) [Source:HGNC Symbol;Acc:16919]
ENSG00000187764	ENST00000438547	SEMA4D	NM_006378	9	91975702	92113045	-1	sema domain, immunoglobulin domain (Ig), transmembrane domain (TM) and short cytoplasmic domain, (semaphorin) 4D [Source:HGNC Symbol;Acc:10732]
ENSG00000117394	ENST00000426263	SLC2A1	NM_006516	1	43391052	43424530	-1	solute carrier family 2 (facilitated glucose transporter), member 1 [Source:HGNC Symbol;Acc:11005]
ENSG00000110931	ENST00000324774	CAMKK2	NM_006549	12	121675497	121736111	-1	calcium/calmodulin-dependent protein kinase kinase 2, beta [Source:HGNC Symbol;Acc:1470]
ENSG00000150637	ENST00000280200	CD226	NM_006566	18	67498394	67629039	-1	CD226 molecule [Source:HGNC Symbol;Acc:16961]
ENSG00000146872	ENST00000346027	TLK2	NM_006852	17	60536019	60692842	1	tousled-like kinase 2 [Source:HGNC Symbol;Acc:11842]
ENSG00000143622	ENST00000368323	RIT1	NM_006912	1	155867599	155881195	-1	Ras-like without CAAX 1 [Source:HGNC Symbol;Acc:10023]
ENSG00000147118	ENST00000305127	ZNF182	NM_006962	X	47834250	47863377	-1	zinc finger protein 182 [Source:HGNC Symbol;Acc:13001]
ENSG00000025796	ENST00000369002	SEC63	NM_007214	6	108188960	108279393	-1	SEC63 homolog (S. cerevisiae) [Source:HGNC Symbol;Acc:21082]
ENSG00000169925	ENST00000303407	BRD3	NM_007371	9	136895427	136933657	-1	bromodomain containing 3 [Source:HGNC Symbol;Acc:1104]
ENSG00000094916	ENST00000209875	CBX5	NM_012117	12	54624724	54673886	-1	chromobox homolog 5 [Source:HGNC Symbol;Acc:1555]
ENSG00000048140	ENST00000310032	TSPAN17	NM_012171	5	176074388	176086058	1	tetraspanin 17 [Source:HGNC Symbol;Acc:13594]
ENSG00000025800	ENST00000373625	KPNA6	NM_012316	1	32573639	32642169	1	karyopherin alpha 6 (importin alpha 7) [Source:HGNC Symbol;Acc:6399]
ENSG00000125618	ENST00000348715	PAX8	NM_013952	2	113973574	114036527	-1	paired box 8 [Source:HGNC Symbol;Acc:8622]
ENSG00000125618	ENST00000263335	PAX8	NM_013953	2	113973574	114036527	-1	paired box 8 [Source:HGNC Symbol;Acc:8622]
ENSG00000125618	ENST00000397647	PAX8	NM_013992	2	113973574	114036527	-1	paired box 8 [Source:HGNC Symbol;Acc:8622]
ENSG00000047056	ENST00000263150	WDR37	NM_014023	10	1095478	1178237	1	WD repeat domain 37 [Source:HGNC Symbol;Acc:31406]
ENSG00000186260	ENST00000571589	MKL2	NM_014048	16	14165178	14360630	1	MKL/myocardin-like 2 [Source:HGNC Symbol;Acc:29819]
ENSG00000163884	ENST00000296233	KLF15	NM_014079	3	126061478	126076285	-1	Kruppel-like factor 15 [Source:HGNC Symbol;Acc:14536]
ENSG00000182831	ENST00000327827	C16orf72	NM_014117	16	9185505	9215497	1	chromosome 16 open reading frame 72 [Source:HGNC Symbol;Acc:30103]
ENSG00000141068	ENST00000398988	KSR1	NM_014238	17	25783670	25953461	1	kinase suppressor of ras 1 [Source:HGNC Symbol;Acc:6465]
ENSG00000115112	ENST00000263707	TFCP2L1	NM_014553	2	121974163	122042783	-1	transcription factor CP2-like 1 [Source:HGNC Symbol;Acc:17925]
ENSG00000120049	ENST00000356640	KCNIP2	NM_014591	10	103585731	103603677	-1	Kv channel interacting protein 2 [Source:HGNC Symbol;Acc:15522]
ENSG00000169933	ENST00000380682	FRMPD4	NM_014728	X	12156585	12742642	1	FERM and PDZ domain containing 4 [Source:HGNC Symbol;Acc:29007]
ENSG00000198740	ENST00000362063	ZNF652	NM_014897	17	47366568	47439835	-1	zinc finger protein 652 [Source:HGNC Symbol;Acc:29147]
ENSG00000115419	ENST00000320717	GLS	NM_014905	2	191745553	191830278	1	glutaminase [Source:HGNC Symbol;Acc:4331]
ENSG00000168813	ENST00000311921	ZNF507	NM_014910	19	32836500	32878571	1	zinc finger protein 507 [Source:HGNC Symbol;Acc:23783]
ENSG00000115977	ENST00000409085	AAK1	NM_014911	2	69688532	69901481	-1	AP2 associated kinase 1 [Source:HGNC Symbol;Acc:19679]
ENSG00000160208	ENST00000340648	RRP1B	NM_015056	21	45079429	45115958	1	ribosomal RNA processing 1 homolog B (S. cerevisiae) [Source:HGNC Symbol;Acc:23818]
ENSG00000124313	ENST00000375365	IQSEC2	NM_015075	X	53262058	53350522	-1	IQ motif and Sec7 domain 2 [Source:HGNC Symbol;Acc:29059]
ENSG00000004139	ENST00000457710	SARM1	NM_015077	17	26691378	26728065	1	sterile alpha and TIR motif containing 1 [Source:HGNC Symbol;Acc:17074]
ENSG00000137573	ENST00000260128	SULF1	NM_015170	8	70378859	70573150	1	sulfatase 1 [Source:HGNC Symbol;Acc:20391]
ENSG00000043143	ENST00000395003	PHF15	NM_015288	5	133860003	133918918	1	PHD finger protein 15 [Source:HGNC Symbol;Acc:22984]
ENSG00000156011	ENST00000327040	PSD3	NM_015310	8	18384811	18942240	-1	pleckstrin and Sec7 domain containing 3 [Source:HGNC Symbol;Acc:19093]
ENSG00000198876	ENST00000361264	DCAF12	NM_015397	9	34086385	34127397	-1	DDB1 and CUL4 associated factor 12 [Source:HGNC Symbol;Acc:19911]
ENSG00000105643	ENST00000222250	ARRDC2	NM_015683	19	18111941	18124911	1	arrestin domain containing 2 [Source:HGNC Symbol;Acc:25225]
ENSG00000168438	ENST00000307731	CDC40	NM_015891	6	110501344	110575478	1	cell division cycle 40 [Source:HGNC Symbol;Acc:17350]
ENSG00000101280	ENST00000381922	ANGPT4	NM_015985	20	853296	896977	-1	angiopoietin 4 [Source:HGNC Symbol;Acc:487]
ENSG00000176390	ENST00000324238	CRLF3	NM_015986	17	29096406	29151794	-1	cytokine receptor-like factor 3 [Source:HGNC Symbol;Acc:17177]
ENSG00000109790	ENST00000504108	KLHL5	NM_015990	4	39046659	39128477	1	kelch-like family member 5 [Source:HGNC Symbol;Acc:6356]
ENSG00000188706	ENST00000357166	ZDHHC9	NM_016032	X	128937264	128977885	-1	zinc finger, DHHC-type containing 9 [Source:HGNC Symbol;Acc:18475]
ENSG00000126524	ENST00000246868	SBDS	NM_016038	7	66452664	66460588	-1	Shwachman-Bodian-Diamond syndrome [Source:HGNC Symbol;Acc:19440]
ENSG00000088833	ENST00000216879	NSFL1C	NM_016143	20	1422807	1448417	-1	NSFL1 (p97) cofactor (p47) [Source:HGNC Symbol;Acc:15912]
ENSG00000107882	ENST00000369902	SUFU	NM_016169	10	104263744	104393292	1	suppressor of fused homolog (Drosophila) [Source:HGNC Symbol;Acc:16466]
ENSG00000128534	ENST00000249299	NAA38	NM_016200	7	117824086	117832878	1	N(alpha)-acetyltransferase 38, NatC auxiliary subunit [Source:HGNC Symbol;Acc:20471]
ENSG00000183864	ENST00000327492	TOB2	NM_016272	22	41829496	41843027	-1	transducer of ERBB2, 2 [Source:HGNC Symbol;Acc:11980]
ENSG00000165617	ENST00000395153	DACT1	NM_016651	14	59100685	59115039	1	dapper, antagonist of beta-catenin, homolog 1 (Xenopus laevis) [Source:HGNC Symbol;Acc:17748]
ENSG00000153250	ENST00000348849	RBMS1	NM_016836	2	161128662	161350305	-1	RNA binding motif, single stranded interacting protein 1 [Source:HGNC Symbol;Acc:9907]
ENSG00000075340	ENST00000355733	ADD2	NM_017488	2	70834750	70995357	-1	adducin 2 (beta) [Source:HGNC Symbol;Acc:244]
ENSG00000110693	ENST00000527619	SOX6	NM_017508	11	15987995	16761138	-1	SRY (sex determining region Y)-box 6 [Source:HGNC Symbol;Acc:16421]
ENSG00000196199	ENST00000361479	MPHOSPH8	NM_017520	13	20207788	20247599	1	M-phase phosphoprotein 8 [Source:HGNC Symbol;Acc:29810]
ENSG00000180891	ENST00000360238	CUEDC1	NM_017949	17	55938604	56032684	-1	CUE domain containing 1 [Source:HGNC Symbol;Acc:31350]
ENSG00000118242	ENST00000263268	MREG	NM_018000	2	216809213	216898819	-1	melanoregulin [Source:HGNC Symbol;Acc:25478]
ENSG00000156574	ENST00000287139	NODAL	NM_018055	10	72192071	72207707	-1	nodal growth differentiation factor [Source:HGNC Symbol;Acc:7865]
ENSG00000198700	ENST00000361565	IPO9	NM_018085	1	201798269	201853422	1	importin 9 [Source:HGNC Symbol;Acc:19425]
ENSG00000154380	ENST00000366843	ENAH	NM_018212	1	225677502	225840844	-1	enabled homolog (Drosophila) [Source:HGNC Symbol;Acc:18271]
ENSG00000197702	ENST00000334956	PARVA	NM_018222	11	12398732	12552348	1	parvin, alpha [Source:HGNC Symbol;Acc:14652]
ENSG00000104343	ENST00000602593	UBE2W	NM_018299	8	74692332	74791145	-1	ubiquitin-conjugating enzyme E2W (putative) [Source:HGNC Symbol;Acc:25616]
ENSG00000029364	ENST00000336643	SLC39A9	NM_018375	14	69864732	69929105	1	solute carrier family 39 (zinc transporter), member 9 [Source:HGNC Symbol;Acc:20182]
ENSG00000076641	ENST00000220597	PAG1	NM_018440	8	81882526	82024303	-1	phosphoprotein associated with glycosphingolipid microdomains 1 [Source:HGNC Symbol;Acc:30043]
ENSG00000088833	ENST00000353088	NSFL1C	NM_018839	20	1422807	1448417	-1	NSFL1 (p97) cofactor (p47) [Source:HGNC Symbol;Acc:15912]
ENSG00000078902	ENST00000317204	TOLLIP	NM_019009	11	1295601	1330884	-1	toll interacting protein [Source:HGNC Symbol;Acc:16476]
ENSG00000143183	ENST00000392129	TMCO1	NM_019026	1	165696032	165796992	-1	transmembrane and coiled-coil domains 1 [Source:HGNC Symbol;Acc:18188]
ENSG00000079332	ENST00000373241	SAR1A	NM_020150	10	71909960	71930279	-1	SAR1 homolog A (S. cerevisiae) [Source:HGNC Symbol;Acc:10534]
ENSG00000163113	ENST00000369135	OTUD7B	NM_020205	1	149912231	149982625	-1	OTU domain containing 7B [Source:HGNC Symbol;Acc:16683]
ENSG00000070444	ENST00000174618	MNT	NM_020310	17	2287354	2304412	-1	MNT, MAX dimerization protein [Source:HGNC Symbol;Acc:7188]
ENSG00000170471	ENST00000397038	RALGAPB	NM_020336	20	37101459	37207504	1	Ral GTPase activating protein, beta subunit (non-catalytic) [Source:HGNC Symbol;Acc:29221]
ENSG00000183955	ENST00000330479	SETD8	NM_020382	12	123868320	123893905	1	SET domain containing (lysine methyltransferase) 8 [Source:HGNC Symbol;Acc:29489]
ENSG00000124571	ENST00000265351	XPO5	NM_020750	6	43490072	43543812	-1	exportin 5 [Source:HGNC Symbol;Acc:17675]
ENSG00000108256	ENST00000225388	NUFIP2	NM_020772	17	27582854	27621136	-1	nuclear fragile X mental retardation protein interacting protein 2 [Source:HGNC Symbol;Acc:17634]
ENSG00000136383	ENST00000258888	ALPK3	NM_020778	15	85359911	85416713	1	alpha-kinase 3 [Source:HGNC Symbol;Acc:17574]
ENSG00000141084	ENST00000317506	RANBP10	NM_020850	16	67757005	67840555	-1	RAN binding protein 10 [Source:HGNC Symbol;Acc:29285]
ENSG00000084444	ENST00000197268	KIAA1467	NM_020853	12	13197218	13295455	1	KIAA1467 [Source:HGNC Symbol;Acc:29288]
ENSG00000162522	ENST00000401073	KIAA1522	NM_020888	1	33207486	33240571	1	KIAA1522 [Source:HGNC Symbol;Acc:29301]
ENSG00000171724	ENST00000302536	VAT1L	NM_020927	16	77822427	78014004	1	vesicle amine transport protein 1 homolog (T. californica)-like [Source:HGNC Symbol;Acc:29315]
ENSG00000152223	ENST00000282041	EPG5	NM_020964	18	43427574	43547240	-1	ectopic P-granules autophagy protein 5 homolog (C. elegans) [Source:HGNC Symbol;Acc:29331]
ENSG00000197951	ENST00000328070	ZNF71	NM_021216	19	57106632	57137849	1	zinc finger protein 71 [Source:HGNC Symbol;Acc:13141]
ENSG00000159842	ENST00000302538	ABR	NM_021962	17	906758	1132315	-1	active BCR-related [Source:HGNC Symbol;Acc:81]
ENSG00000169118	ENST00000303052	CSNK1G1	NM_022048	15	64457716	64648442	-1	casein kinase 1, gamma 1 [Source:HGNC Symbol;Acc:2454]
ENSG00000090924	ENST00000409794	PLEKHG2	NM_022835	19	39903225	39919054	1	pleckstrin homology domain containing, family G (with RhoGef domain) member 2 [Source:HGNC Symbol;Acc:29515]
ENSG00000101574	ENST00000574538	METTL4	NM_022840	18	2537524	2571508	-1	methyltransferase like 4 [Source:HGNC Symbol;Acc:24726]
ENSG00000115421	ENST00000238714	PAPOLG	NM_022894	2	60983365	61029220	1	poly(A) polymerase gamma [Source:HGNC Symbol;Acc:14982]
ENSG00000089723	ENST00000203664	OTUB2	NM_023112	14	94492675	94515276	1	OTU domain, ubiquitin aldehyde binding 2 [Source:HGNC Symbol;Acc:20351]
ENSG00000169247	ENST00000515425	SH3TC2	NM_024577	5	148303202	148442726	-1	SH3 domain and tetratricopeptide repeats 2 [Source:HGNC Symbol;Acc:29427]
ENSG00000177565	ENST00000457928	TBL1XR1	NM_024665	3	176737143	176915261	-1	transducin (beta)-like 1 X-linked receptor 1 [Source:HGNC Symbol;Acc:29529]
ENSG00000173889	ENST00000495893	PHC3	NM_024947	3	169804520	169899537	-1	polyhomeotic homolog 3 (Drosophila) [Source:HGNC Symbol;Acc:15682]
ENSG00000178662	ENST00000342316	CSRNP3	NM_024969	2	166326157	166545917	1	cysteine-serine-rich nuclear protein 3 [Source:HGNC Symbol;Acc:30729]
ENSG00000165868	ENST00000369209	HSPA12A	NM_025015	10	118430703	118502085	-1	heat shock 70kDa protein 12A [Source:HGNC Symbol;Acc:19022]
ENSG00000115520	ENST00000263960	COQ10B	NM_025147	2	198318147	198340032	1	coenzyme Q10 homolog B (S. cerevisiae) [Source:HGNC Symbol;Acc:25819]
ENSG00000170921	ENST00000424789	TANC2	NM_025185	17	61086917	61505060	1	tetratricopeptide repeat, ankyrin repeat and coiled-coil containing 2 [Source:HGNC Symbol;Acc:30212]
ENSG00000135925	ENST00000258411	WNT10A	NM_025216	2	219745085	219764303	1	wingless-type MMTV integration site family, member 10A [Source:HGNC Symbol;Acc:13829]
ENSG00000111371	ENST00000398637	SLC38A1	NM_030674	12	46576846	46663800	-1	solute carrier family 38, member 1 [Source:HGNC Symbol;Acc:13447]
ENSG00000116667	ENST00000235307	C1orf21	NM_030806	1	184356192	184598154	1	chromosome 1 open reading frame 21 [Source:HGNC Symbol;Acc:15494]
ENSG00000147697	ENST00000276708	GSDMC	NM_031415	8	130760442	130799134	-1	gasdermin C [Source:HGNC Symbol;Acc:7151]
ENSG00000171056	ENST00000304501	SOX7	NM_031439	8	10581278	10697357	-1	SRY (sex determining region Y)-box 7 [Source:HGNC Symbol;Acc:18196]
ENSG00000183166	ENST00000395275	CALN1	NM_031468	7	71244476	71912136	-1	calneuron 1 [Source:HGNC Symbol;Acc:13248]
ENSG00000090060	ENST00000216277	PAPOLA	NM_032632	14	96967770	97033448	1	poly(A) polymerase alpha [Source:HGNC Symbol;Acc:14981]
ENSG00000197063	ENST00000357736	MAFG	NM_032711	17	79876146	79885590	-1	v-maf musculoaponeurotic fibrosarcoma oncogene homolog G (avian) [Source:HGNC Symbol;Acc:6781]
ENSG00000173349	ENST00000310981	SFT2D3	NM_032740	2	128458597	128461385	1	SFT2 domain containing 3 [Source:HGNC Symbol;Acc:28767]
ENSG00000108306	ENST00000264658	FBXL20	NM_032875	17	37415384	37558776	-1	F-box and leucine-rich repeat protein 20 [Source:HGNC Symbol;Acc:24679]
ENSG00000146676	ENST00000395699	PURB	NM_033224	7	44915896	44924960	-1	purine-rich element binding protein B [Source:HGNC Symbol;Acc:9702]
ENSG00000110693	ENST00000396356	SOX6	NM_033326	11	15987995	16761138	-1	SRY (sex determining region Y)-box 6 [Source:HGNC Symbol;Acc:16421]
ENSG00000141298	ENST00000269033	SSH2	NM_033389	17	27952956	28257294	-1	slingshot protein phosphatase 2 [Source:HGNC Symbol;Acc:30580]
ENSG00000166897	ENST00000402918	ELFN2	NM_052906	22	37764000	37823505	-1	extracellular leucine-rich repeat and fibronectin type III domain containing 2 [Source:HGNC Symbol;Acc:29396]
ENSG00000174502	ENST00000367135	SLC26A9	NM_052934	1	205882176	205912588	-1	solute carrier family 26, member 9 [Source:HGNC Symbol;Acc:14469]
ENSG00000144893	ENST00000474524	MED12L	NM_053002	3	150803484	151154860	1	mediator complex subunit 12-like [Source:HGNC Symbol;Acc:16050]
ENSG00000188529	ENST00000343255	SRSF10	NM_054016	1	24291294	24307417	-1	serine/arginine-rich splicing factor 10 [Source:HGNC Symbol;Acc:16713]
ENSG00000157540	ENST00000338785	DYRK1A	NM_101395	21	38739236	38887680	1	dual-specificity tyrosine-(Y)-phosphorylation regulated kinase 1A [Source:HGNC Symbol;Acc:3091]
ENSG00000157540	ENST00000339659	DYRK1A	NM_130436	21	38739236	38887680	1	dual-specificity tyrosine-(Y)-phosphorylation regulated kinase 1A [Source:HGNC Symbol;Acc:3091]
ENSG00000157540	ENST00000398960	DYRK1A	NM_130438	21	38739236	38887680	1	dual-specificity tyrosine-(Y)-phosphorylation regulated kinase 1A [Source:HGNC Symbol;Acc:3091]
ENSG00000048140	ENST00000310032	TSPAN17	NM_130465	5	176074388	176086058	1	tetraspanin 17 [Source:HGNC Symbol;Acc:13594]
ENSG00000179855	ENST00000322315	GIPC3	NM_133261	19	3585551	3593539	1	GIPC PDZ domain containing family, member 3 [Source:HGNC Symbol;Acc:18183]
ENSG00000069667	ENST00000261523	RORA	NM_134260	15	60780483	61521518	-1	RAR-related orphan receptor A [Source:HGNC Symbol;Acc:10258]
ENSG00000069667	ENST00000335670	RORA	NM_134261	15	60780483	61521518	-1	RAR-related orphan receptor A [Source:HGNC Symbol;Acc:10258]
ENSG00000069667	ENST00000449337	RORA	NM_134262	15	60780483	61521518	-1	RAR-related orphan receptor A [Source:HGNC Symbol;Acc:10258]
ENSG00000174502	ENST00000367134	SLC26A9	NM_134325	1	205882176	205912588	-1	solute carrier family 26, member 9 [Source:HGNC Symbol;Acc:14469]
ENSG00000168936	ENST00000303277	TMEM129	NM_138385	4	1717679	1723085	-1	transmembrane protein 129 [Source:HGNC Symbol;Acc:25137]
ENSG00000186314	ENST00000394450	PRELID2	NM_138492	5	144851362	145214932	-1	PRELI domain containing 2 [Source:HGNC Symbol;Acc:28306]
ENSG00000173218	ENST00000355485	VANGL1	NM_138959	1	116184574	116240845	1	VANGL planar cell polarity protein 1 [Source:HGNC Symbol;Acc:15512]
ENSG00000114349	ENST00000232461	GNAT1	NM_144499	3	50229045	50233949	1	guanine nucleotide binding protein (G protein), alpha transducing activity polypeptide 1 [Source:HGNC Symbol;Acc:4393]
ENSG00000168175	ENST00000395468	MAPK1IP1L	NM_144578	14	55518349	55532931	1	mitogen-activated protein kinase 1 interacting protein 1-like [Source:HGNC Symbol;Acc:19840]
ENSG00000144815	ENST00000273347	NXPE3	NM_145037	3	101498046	101547073	1	neurexophilin and PC-esterase domain family, member 3 [Source:HGNC Symbol;Acc:28238]
ENSG00000131323	ENST00000560371	TRAF3	NM_145725	14	103243813	103377837	1	TNF receptor-associated factor 3 [Source:HGNC Symbol;Acc:12033]
ENSG00000131323	ENST00000347662	TRAF3	NM_145726	14	103243813	103377837	1	TNF receptor-associated factor 3 [Source:HGNC Symbol;Acc:12033]
ENSG00000198663	ENST00000355190	C6orf89	NM_152734	6	36839646	36892331	1	chromosome 6 open reading frame 89 [Source:HGNC Symbol;Acc:21114]
ENSG00000175087	ENST00000374271	PDIK1L	NM_152835	1	26437664	26452034	1	PDLIM1 interacting kinase 1 like [Source:HGNC Symbol;Acc:18981]
ENSG00000156603	ENST00000337672	MED19	NM_153450	11	57471186	57479693	-1	mediator complex subunit 19 [Source:HGNC Symbol;Acc:29600]
ENSG00000110931	ENST00000337174	CAMKK2	NM_153499	12	121675497	121736111	-1	calcium/calmodulin-dependent protein kinase kinase 2, beta [Source:HGNC Symbol;Acc:1470]
ENSG00000110931	ENST00000538733	CAMKK2	NM_153500	12	121675497	121736111	-1	calcium/calmodulin-dependent protein kinase kinase 2, beta [Source:HGNC Symbol;Acc:1470]
ENSG00000164463	ENST00000296953	CREBRF	NM_153607	5	172483355	172566291	1	CREB3 regulatory factor [Source:HGNC Symbol;Acc:24050]
ENSG00000058335	ENST00000394745	RASGRF1	NM_153815	15	79252289	79383115	-1	Ras protein-specific guanine nucleotide-releasing factor 1 [Source:HGNC Symbol;Acc:9875]
ENSG00000110931	ENST00000347034	CAMKK2	NM_172216	12	121675497	121736111	-1	calcium/calmodulin-dependent protein kinase kinase 2, beta [Source:HGNC Symbol;Acc:1470]
ENSG00000110931	ENST00000412367	CAMKK2	NM_172226	12	121675497	121736111	-1	calcium/calmodulin-dependent protein kinase kinase 2, beta [Source:HGNC Symbol;Acc:1470]
ENSG00000151062	ENST00000382722	CACNA2D4	NM_172364	12	1901123	2028002	-1	calcium channel, voltage-dependent, alpha 2/delta subunit 4 [Source:HGNC Symbol;Acc:20202]
ENSG00000120049	ENST00000356640	KCNIP2	NM_173191	10	103585731	103603677	-1	Kv channel interacting protein 2 [Source:HGNC Symbol;Acc:15522]
ENSG00000120049	ENST00000358038	KCNIP2	NM_173192	10	103585731	103603677	-1	Kv channel interacting protein 2 [Source:HGNC Symbol;Acc:15522]
ENSG00000120049	ENST00000358038	KCNIP2	NM_173193	10	103585731	103603677	-1	Kv channel interacting protein 2 [Source:HGNC Symbol;Acc:15522]
ENSG00000120049	ENST00000348850	KCNIP2	NM_173194	10	103585731	103603677	-1	Kv channel interacting protein 2 [Source:HGNC Symbol;Acc:15522]
ENSG00000120049	ENST00000358038	KCNIP2	NM_173195	10	103585731	103603677	-1	Kv channel interacting protein 2 [Source:HGNC Symbol;Acc:15522]
ENSG00000139645	ENST00000267116	ANKRD52	NM_173595	12	56631591	56652175	-1	ankyrin repeat domain 52 [Source:HGNC Symbol;Acc:26614]
ENSG00000164756	ENST00000456015	SLC30A8	NM_173851	8	117962512	118188953	1	solute carrier family 30 (zinc transporter), member 8 [Source:HGNC Symbol;Acc:20303]
ENSG00000184560	ENST00000333870	C17orf74	NM_175734	17	7328934	7330887	1	chromosome 17 open reading frame 74 [Source:HGNC Symbol;Acc:27315]
ENSG00000173227	ENST00000527043	SYT12	NM_177963	11	66774249	66818334	1	synaptotagmin XII [Source:HGNC Symbol;Acc:18381]
ENSG00000077279	ENST00000371993	DCX	NM_178151	X	110537007	110655603	-1	doublecortin [Source:HGNC Symbol;Acc:2714]
ENSG00000077279	ENST00000356915	DCX	NM_178152	X	110537007	110655603	-1	doublecortin [Source:HGNC Symbol;Acc:2714]
ENSG00000077279	ENST00000356915	DCX	NM_178153	X	110537007	110655603	-1	doublecortin [Source:HGNC Symbol;Acc:2714]
ENSG00000174576	ENST00000311034	NPAS4	NM_178864	11	66188475	66194178	1	neuronal PAS domain protein 4 [Source:HGNC Symbol;Acc:18983]
ENSG00000137393	ENST00000259939	RNF144B	NM_182757	6	18368779	18469105	1	ring finger protein 144B [Source:HGNC Symbol;Acc:21578]
ENSG00000186314	ENST00000334744	PRELID2	NM_182960	5	144851362	145214932	-1	PRELI domain containing 2 [Source:HGNC Symbol;Acc:28306]
ENSG00000101098	ENST00000372851	RIMS4	NM_182970	20	43380449	43438979	-1	regulating synaptic membrane exocytosis 4 [Source:HGNC Symbol;Acc:16183]
ENSG00000181852	ENST00000394013	RNF41	NM_194358	12	56598285	56615717	-1	ring finger protein 41 [Source:HGNC Symbol;Acc:18401]
ENSG00000181852	ENST00000345093	RNF41	NM_194359	12	56598285	56615717	-1	ring finger protein 41 [Source:HGNC Symbol;Acc:18401]
ENSG00000183873	ENST00000443581	SCN5A	NM_198056	3	38589548	38691164	-1	sodium channel, voltage-gated, type V, alpha subunit [Source:HGNC Symbol;Acc:10593]
ENSG00000174567	ENST00000308302	GOLT1A	NM_198447	1	204167288	204183220	-1	golgi transport 1A [Source:HGNC Symbol;Acc:24766]
ENSG00000182909	ENST00000333834	LENG9	NM_198988	19	54972981	54974894	-1	leukocyte receptor cluster (LRC) member 9 [Source:HGNC Symbol;Acc:16306]
ENSG00000109790	ENST00000261426	KLHL5	NM_199039	4	39046659	39128477	1	kelch-like family member 5 [Source:HGNC Symbol;Acc:6356]
ENSG00000165355	ENST00000298097	FBXO33	NM_203301	14	39866873	39901704	-1	F-box protein 33 [Source:HGNC Symbol;Acc:19833]
ENSG00000177885	ENST00000316615	GRB2	NM_203506	17	73314157	73401790	-1	growth factor receptor-bound protein 2 [Source:HGNC Symbol;Acc:4566]
ENSG00000186314	ENST00000358004	PRELID2	NM_205846	5	144851362	145214932	-1	PRELI domain containing 2 [Source:HGNC Symbol;Acc:28306]
ENSG00000156011	ENST00000286485	PSD3	NM_206909	8	18384811	18942240	-1	pleckstrin and Sec7 domain containing 3 [Source:HGNC Symbol;Acc:19093]

## Sheet: Target Genes GO Annotation
miR-378a-3p Target Genes: Gene Ontology Annotation
Associated Gene Name	GO Term Accession	GO Term Name	GO Term Definition	GO domain
PIK3R3	GO:0016303	1-phosphatidylinositol-3-kinase activity	"Catalysis of the reaction: 1-phosphatidyl-1D-myo-inositol + ATP = a 1-phosphatidyl-1D-myo-inositol 3-phosphate + ADP + 2 H(+)." [EC:2.7.1.137, RHEA:12712]	molecular_function
PIK3R3	GO:0046935	1-phosphatidylinositol-3-kinase regulator activity	"Modulates the activity of the enzyme 1-phosphatidylinositol-3-kinase activity." [GOC:ai]	molecular_function
PDE1B	GO:0004115	3',5'-cyclic-AMP phosphodiesterase activity	"Catalysis of the reaction: adenosine 3',5'-cyclic phosphate + H2O = adenosine 5'-phosphate." [GOC:ai]	molecular_function
PDE1B	GO:0004114	3',5'-cyclic-nucleotide phosphodiesterase activity	"Catalysis of the reaction: nucleoside 3',5'-cyclic phosphate + H2O = nucleoside 5'-phosphate." [EC:3.1.4.17]	molecular_function
MOCS1	GO:0051539	4 iron, 4 sulfur cluster binding	"Interacting selectively and non-covalently with a 4 iron, 4 sulfur (4Fe-4S) cluster; this cluster consists of four iron atoms, with the inorganic sulfur atoms found between the irons and acting as bridging ligands." [GOC:ai, PMID:15952888, Wikipedia:Iron-sulfur_cluster]	molecular_function
HDAC4	GO:0031672	A band	"The dark-staining region of a sarcomere, in which myosin thick filaments are present; the center is traversed by the paler H zone, which in turn contains the M line." [ISBN:0321204131]	cellular_component
DLAT	GO:0006085	acetyl-CoA biosynthetic process	"The chemical reactions and pathways resulting in the formation of acetyl-CoA, a derivative of coenzyme A in which the sulfhydryl group is acetylated." [GOC:go_curators]	biological_process
RNF41	GO:0016881	acid-amino acid ligase activity	"Catalysis of the ligation of an acid to an amino acid via a carbon-nitrogen bond, with the concomitant hydrolysis of the diphosphate bond in ATP or a similar triphosphate." [GOC:jl, GOC:mah]	molecular_function
UBE2W	GO:0016881	acid-amino acid ligase activity	"Catalysis of the ligation of an acid to an amino acid via a carbon-nitrogen bond, with the concomitant hydrolysis of the diphosphate bond in ATP or a similar triphosphate." [GOC:jl, GOC:mah]	molecular_function
ADD2	GO:0003779	actin binding	"Interacting selectively and non-covalently with monomeric or multimeric forms of actin, including actin filaments." [GOC:clt]	molecular_function
ENAH	GO:0003779	actin binding	"Interacting selectively and non-covalently with monomeric or multimeric forms of actin, including actin filaments." [GOC:clt]	molecular_function
KLHL5	GO:0003779	actin binding	"Interacting selectively and non-covalently with monomeric or multimeric forms of actin, including actin filaments." [GOC:clt]	molecular_function
MKL2	GO:0003779	actin binding	"Interacting selectively and non-covalently with monomeric or multimeric forms of actin, including actin filaments." [GOC:clt]	molecular_function
PARVA	GO:0003779	actin binding	"Interacting selectively and non-covalently with monomeric or multimeric forms of actin, including actin filaments." [GOC:clt]	molecular_function
SSH2	GO:0003779	actin binding	"Interacting selectively and non-covalently with monomeric or multimeric forms of actin, including actin filaments." [GOC:clt]	molecular_function
PARVA	GO:0015629	actin cytoskeleton	"The part of the cytoskeleton (the internal framework of a cell) composed of actin and associated proteins. Includes actin cytoskeleton-associated complexes." [GOC:jl, ISBN:0395825172, ISBN:0815316194]	cellular_component
PHC3	GO:0015629	actin cytoskeleton	"The part of the cytoskeleton (the internal framework of a cell) composed of actin and associated proteins. Includes actin cytoskeleton-associated complexes." [GOC:jl, ISBN:0395825172, ISBN:0815316194]	cellular_component
ABR	GO:0030036	actin cytoskeleton organization	"A process that is carried out at the cellular level which results in the assembly, arrangement of constituent parts, or disassembly of cytoskeletal structures comprising actin filaments and their associated proteins." [GOC:dph, GOC:jl, GOC:mah]	biological_process
ADD2	GO:0030036	actin cytoskeleton organization	"A process that is carried out at the cellular level which results in the assembly, arrangement of constituent parts, or disassembly of cytoskeletal structures comprising actin filaments and their associated proteins." [GOC:dph, GOC:jl, GOC:mah]	biological_process
ENAH	GO:0030036	actin cytoskeleton organization	"A process that is carried out at the cellular level which results in the assembly, arrangement of constituent parts, or disassembly of cytoskeletal structures comprising actin filaments and their associated proteins." [GOC:dph, GOC:jl, GOC:mah]	biological_process
IQSEC2	GO:0030036	actin cytoskeleton organization	"A process that is carried out at the cellular level which results in the assembly, arrangement of constituent parts, or disassembly of cytoskeletal structures comprising actin filaments and their associated proteins." [GOC:dph, GOC:jl, GOC:mah]	biological_process
SSH2	GO:0030036	actin cytoskeleton organization	"A process that is carried out at the cellular level which results in the assembly, arrangement of constituent parts, or disassembly of cytoskeletal structures comprising actin filaments and their associated proteins." [GOC:dph, GOC:jl, GOC:mah]	biological_process
ADD2	GO:0051015	actin filament binding	"Interacting selectively and non-covalently with an actin filament, also known as F-actin, a helical filamentous polymer of globular G-actin subunits." [ISBN:0198506732]	molecular_function
ADD2	GO:0051017	actin filament bundle assembly	"The assembly of actin filament bundles; actin filaments are on the same axis but may be oriented with the same or opposite polarities and may be packed with different levels of tightness." [GOC:ai]	biological_process
ENAH	GO:0008154	actin polymerization or depolymerization	"Assembly or disassembly of actin filaments by the addition or removal of actin monomers from a filament." [GOC:mah]	biological_process
PARVA	GO:0070252	actin-mediated cell contraction	"The actin filament-based process in which cytoplasmic actin filaments slide past one another resulting in contraction of all or part of the cell body." [GOC:mah]	biological_process
HDAC4	GO:0033613	activating transcription factor binding	"Interacting selectively and non-covalently with an activating transcription factor, any protein whose activity is required to initiate or upregulate transcription." [GOC:mah, GOC:txnOH]	molecular_function
MEF2D	GO:0033613	activating transcription factor binding	"Interacting selectively and non-covalently with an activating transcription factor, any protein whose activity is required to initiate or upregulate transcription." [GOC:mah, GOC:txnOH]	molecular_function
BMP2	GO:0000187	activation of MAPK activity	"The initiation of the activity of the inactive enzyme MAP kinase by phosphorylation by a MAPKK." [PMID:9561267]	biological_process
MAPK1	GO:0000187	activation of MAPK activity	"The initiation of the activity of the inactive enzyme MAP kinase by phosphorylation by a MAPKK." [PMID:9561267]	biological_process
MAPK1	GO:0000186	activation of MAPKK activity	"The initiation of the activity of the inactive enzyme MAP kinase kinase by phosphorylation by a MAPKKK." [PMID:9561267]	biological_process
PDE1B	GO:0007202	activation of phospholipase C activity	"The initiation of the activity of the inactive enzyme phospolipase C as the result of a series of molecular signals generated as a consequence of a G-protein coupled receptor binding to its physiological ligand." [GOC:dph, GOC:mah, GOC:tb, PMID:8280098]	biological_process
RASGRF1	GO:0032863	activation of Rac GTPase activity	"Any process that initiates the activity of an inactive GTPase of the Rac family through the replacement of GDP by GTP." [GOC:dph, GOC:mah, GOC:tb]	biological_process
RALGAPB	GO:0032859	activation of Ral GTPase activity	"Any process that initiates the activity of an inactive GTPase of the Ral family through the replacement of GDP by GTP." [GOC:dph, GOC:mah, GOC:tb]	biological_process
ANGPT4	GO:0007171	activation of transmembrane receptor protein tyrosine kinase activity	"Any process that initiates the activity of the inactive transmembrane receptor protein tyrosine kinase activity." [GOC:dph, GOC:tb]	biological_process
HDAC4	GO:0042641	actomyosin	"Any complex of actin, myosin, and accessory proteins." [GOC:go_curators]	cellular_component
GNAT1	GO:0000035	acyl binding	"Interacting selectively and non-covalently with an acyl group, any group formally derived by removal of the hydroxyl group from the acid function of a carboxylic acid." [GOC:curators, ISBN:0198506732]	molecular_function
GNAT1	GO:0007188	adenylate cyclase-modulating G-protein coupled receptor signaling pathway	"The series of molecular signals generated as a consequence of a G-protein coupled receptor binding to its physiological ligand, where the pathway proceeds through activation or inhibition of adenylyl cyclase activity and a subsequent change in the concentration of cyclic AMP (cAMP)." [GOC:mah, GOC:signaling, ISBN:0815316194]	biological_process
MAFG	GO:0030534	adult behavior	"Behavior in a fully developed and mature organism." [GOC:mah, ISBN:0877797099]	biological_process
MEF2D	GO:0007512	adult heart development	"The process whose specific outcome is the progression of the adult heart over time, from its formation to the mature structure." [GOC:bf]	biological_process
FOXG1	GO:0007568	aging	"A developmental process that is a deterioration and loss of function over time. Aging includes loss of functions such as resistance to disease, homeostasis, and fertility, as well as wear and tear. Aging includes cellular senescence, but is more inclusive. May precede death (GO:0016265) and may succeed developmental maturation (GO:0021700)." [GOC:PO_curators]	biological_process
GRB2	GO:0007568	aging	"A developmental process that is a deterioration and loss of function over time. Aging includes loss of functions such as resistance to disease, homeostasis, and fertility, as well as wear and tear. Aging includes cellular senescence, but is more inclusive. May precede death (GO:0016265) and may succeed developmental maturation (GO:0021700)." [GOC:PO_curators]	biological_process
CD3G	GO:0042105	alpha-beta T cell receptor complex	"A T cell receptor complex in which the TCR heterodimer comprises alpha and beta chains, associated with the CD3 complex; recognizes a complex consisting of an antigen-derived peptide bound to a class I or class II MHC protein." [GOC:mah, ISBN:0781735149]	cellular_component
NEUROD1	GO:0035881	amacrine cell differentiation	"The process in which a relatively unspecialized cell acquires specialized features of an amacrine cell, an interneuron generated in the inner nuclear layer (INL) of the vertebrate retina. Amacrine cells integrate, modulate, and interpose a temporal domain in the visual message presented to the retinal ganglion cells, with which they synapse in the inner plexiform layer. Amacrine cells lack large…	biological_process
SLC38A1	GO:0006865	amino acid transport	"The directed movement of amino acids, organic acids containing one or more amino substituents, into, out of or within a cell, or between cells, by means of some agent such as a transporter or pore." [GOC:ai]	biological_process
MREG	GO:0042640	anagen	"The growth phase of the hair cycle. Lasts, for example, about 3 to 6 years for human scalp hair." [PMID:12230507]	biological_process
PSMA5	GO:0031145	anaphase-promoting complex-dependent proteasomal ubiquitin-dependent protein catabolic process	"The chemical reactions and pathways resulting in the breakdown of a protein or peptide by hydrolysis of its peptide bonds, initiated by the covalent attachment of ubiquitin, with ubiquitin-protein ligation catalyzed by the anaphase-promoting complex, and mediated by the proteasome." [PMID:15380083]	biological_process
GRB2	GO:0048646	anatomical structure formation involved in morphogenesis	"The developmental process pertaining to the initial formation of an anatomical structure from unspecified parts. This process begins with the specific processes that contribute to the appearance of the discrete structure and ends when the structural rudiment is recognizable. An anatomical structure is any biological entity that occupies space and is distinguished from its surroundings. Anatomica…	biological_process
NODAL	GO:0048646	anatomical structure formation involved in morphogenesis	"The developmental process pertaining to the initial formation of an anatomical structure from unspecified parts. This process begins with the specific processes that contribute to the appearance of the discrete structure and ends when the structural rudiment is recognizable. An anatomical structure is any biological entity that occupies space and is distinguished from its surroundings. Anatomica…	biological_process
PAX8	GO:0009653	anatomical structure morphogenesis	"The process in which anatomical structures are generated and organized. Morphogenesis pertains to the creation of form." [GOC:go_curators, ISBN:0521436125]	biological_process
TBX6	GO:0009653	anatomical structure morphogenesis	"The process in which anatomical structures are generated and organized. Morphogenesis pertains to the creation of form." [GOC:go_curators, ISBN:0521436125]	biological_process
EFNA5	GO:0031362	anchored to external side of plasma membrane	"Tethered to the plasma membrane by a covalently attached anchor, such as a lipid group, that is embedded in the membrane, with the bulk of the gene product located on the side opposite to the side that faces the cytoplasm. When used to describe a protein, indicates that the peptide sequence does not span the membrane." [GOC:mah]	cellular_component
ANGPT4	GO:0001525	angiogenesis	"Blood vessel formation when new vessels emerge from the proliferation of pre-existing blood vessels." [ISBN:0878932453]	biological_process
FZD5	GO:0001525	angiogenesis	"Blood vessel formation when new vessels emerge from the proliferation of pre-existing blood vessels." [ISBN:0878932453]	biological_process
SLC26A9	GO:0015301	anion:anion antiporter activity	"Catalysis of the transfer of a solute or solutes from one side of a membrane to the other according to the reaction: anion A(out) + anion B(in) = anion A(in) + anion B(out)." [GOC:ai, GOC:mtg_transport]	molecular_function
SCN5A	GO:0030506	ankyrin binding	"Interacting selectively and non-covalently with ankyrin, a 200 kDa cytoskeletal protein that attaches other cytoskeletal proteins to integral membrane proteins." [GOC:mah, ISBN:0198506732]	molecular_function
NODAL	GO:0009948	anterior/posterior axis specification	"The establishment, maintenance and elaboration of the anterior/posterior axis. The anterior-posterior axis is defined by a line that runs from the head or mouth of an organism to the tail or opposite end of the organism." [GOC:dph, GOC:go_curators, GOC:tb]	biological_process
FZD5	GO:0008595	anterior/posterior axis specification, embryo	"The specification of the anterior/posterior axis of the embryo by the products of genes expressed maternally and genes expressed in the zygote." [http://fly.ebi.ac.uk/allied-data/lk/interactive-fly/aimain/1aahome.htm, ISBN:0879694238]	biological_process
GRSF1	GO:0009952	anterior/posterior pattern specification	"The regionalization process in which specific areas of cell differentiation are determined along the anterior-posterior axis. The anterior-posterior axis is defined by a line that runs from the head or mouth of an organism to the tail or opposite end of the organism." [GOC:dph, GOC:go_curators, GOC:isa_complete, GOC:tb]	biological_process
NEUROD1	GO:0009952	anterior/posterior pattern specification	"The regionalization process in which specific areas of cell differentiation are determined along the anterior-posterior axis. The anterior-posterior axis is defined by a line that runs from the head or mouth of an organism to the tail or opposite end of the organism." [GOC:dph, GOC:go_curators, GOC:isa_complete, GOC:tb]	biological_process
NODAL	GO:0009952	anterior/posterior pattern specification	"The regionalization process in which specific areas of cell differentiation are determined along the anterior-posterior axis. The anterior-posterior axis is defined by a line that runs from the head or mouth of an organism to the tail or opposite end of the organism." [GOC:dph, GOC:go_curators, GOC:isa_complete, GOC:tb]	biological_process
PSMA5	GO:0042590	antigen processing and presentation of exogenous peptide antigen via MHC class I	"The process in which an antigen-presenting cell expresses a peptide antigen of exogenous origin on its cell surface in association with an MHC class I protein complex. The peptide antigen is typically, but not always, processed from a whole protein. Class I here refers to classical class I molecules." [GOC:add, ISBN:0781735149, PMID:15771591]	biological_process
PSMA5	GO:0002479	antigen processing and presentation of exogenous peptide antigen via MHC class I, TAP-dependent	"The process in which an antigen-presenting cell expresses a peptide antigen of exogenous origin on its cell surface in association with an MHC class I protein complex following intracellular transport via a TAP (transporter associated with antigen processing) pathway. The peptide is typically a fragment of a larger exogenous protein which has been degraded within the cell and is dependent on TAP…	biological_process
PSMA5	GO:0002474	antigen processing and presentation of peptide antigen via MHC class I	"The process in which an antigen-presenting cell expresses a peptide antigen on its cell surface in association with an MHC class I protein complex. Class I here refers to classical class I molecules." [GOC:add, ISBN:0781735149, PMID:15224092, PMID:15771591]	biological_process
AAK1	GO:0035612	AP-2 adaptor complex binding	"Interacting selectively and non-covalently with the AP-2 adaptor complex. The AP-2 adaptor complex is a heterotetrameric AP-type membrane coat adaptor complex that consists of alpha, beta2, mu2 and sigma2 subunits and links clathrin to the membrane surface of a vesicle. In at least humans, the AP-2 complex can be heterogeneric due to the existence of multiple subunit isoforms encoded by differen…	molecular_function
GNAT1	GO:0016324	apical plasma membrane	"The region of the plasma membrane located at the apical end of the cell." [GOC:curators]	cellular_component
MREG	GO:0016324	apical plasma membrane	"The region of the plasma membrane located at the apical end of the cell." [GOC:curators]	cellular_component
SLC26A9	GO:0016324	apical plasma membrane	"The region of the plasma membrane located at the apical end of the cell." [GOC:curators]	cellular_component
ABR	GO:0006915	apoptotic process	"A programmed cell death process which begins when a cell receives an internal (e.g. DNA damage) or external signal (e.g. an extracellular death ligand), and proceeds through a series of biochemical events (signaling pathways) which typically lead to rounding-up of the cell, retraction of pseudopodes, reduction of cellular volume (pyknosis), chromatin condensation, nuclear fragmentation (karyorrh…	biological_process
BCL2L2	GO:0006915	apoptotic process	"A programmed cell death process which begins when a cell receives an internal (e.g. DNA damage) or external signal (e.g. an extracellular death ligand), and proceeds through a series of biochemical events (signaling pathways) which typically lead to rounding-up of the cell, retraction of pseudopodes, reduction of cellular volume (pyknosis), chromatin condensation, nuclear fragmentation (karyorrh…	biological_process
CSRNP3	GO:0006915	apoptotic process	"A programmed cell death process which begins when a cell receives an internal (e.g. DNA damage) or external signal (e.g. an extracellular death ligand), and proceeds through a series of biochemical events (signaling pathways) which typically lead to rounding-up of the cell, retraction of pseudopodes, reduction of cellular volume (pyknosis), chromatin condensation, nuclear fragmentation (karyorrh…	biological_process
FZD5	GO:0006915	apoptotic process	"A programmed cell death process which begins when a cell receives an internal (e.g. DNA damage) or external signal (e.g. an extracellular death ligand), and proceeds through a series of biochemical events (signaling pathways) which typically lead to rounding-up of the cell, retraction of pseudopodes, reduction of cellular volume (pyknosis), chromatin condensation, nuclear fragmentation (karyorrh…	biological_process
MAPK1	GO:0006915	apoptotic process	"A programmed cell death process which begins when a cell receives an internal (e.g. DNA damage) or external signal (e.g. an extracellular death ligand), and proceeds through a series of biochemical events (signaling pathways) which typically lead to rounding-up of the cell, retraction of pseudopodes, reduction of cellular volume (pyknosis), chromatin condensation, nuclear fragmentation (karyorrh…	biological_process
MEF2D	GO:0006915	apoptotic process	"A programmed cell death process which begins when a cell receives an internal (e.g. DNA damage) or external signal (e.g. an extracellular death ligand), and proceeds through a series of biochemical events (signaling pathways) which typically lead to rounding-up of the cell, retraction of pseudopodes, reduction of cellular volume (pyknosis), chromatin condensation, nuclear fragmentation (karyorrh…	biological_process
PDE1B	GO:0006915	apoptotic process	"A programmed cell death process which begins when a cell receives an internal (e.g. DNA damage) or external signal (e.g. an extracellular death ligand), and proceeds through a series of biochemical events (signaling pathways) which typically lead to rounding-up of the cell, retraction of pseudopodes, reduction of cellular volume (pyknosis), chromatin condensation, nuclear fragmentation (karyorrh…	biological_process
PLEKHG2	GO:0006915	apoptotic process	"A programmed cell death process which begins when a cell receives an internal (e.g. DNA damage) or external signal (e.g. an extracellular death ligand), and proceeds through a series of biochemical events (signaling pathways) which typically lead to rounding-up of the cell, retraction of pseudopodes, reduction of cellular volume (pyknosis), chromatin condensation, nuclear fragmentation (karyorrh…	biological_process
PSMA5	GO:0006915	apoptotic process	"A programmed cell death process which begins when a cell receives an internal (e.g. DNA damage) or external signal (e.g. an extracellular death ligand), and proceeds through a series of biochemical events (signaling pathways) which typically lead to rounding-up of the cell, retraction of pseudopodes, reduction of cellular volume (pyknosis), chromatin condensation, nuclear fragmentation (karyorrh…	biological_process
RNF144B	GO:0006915	apoptotic process	"A programmed cell death process which begins when a cell receives an internal (e.g. DNA damage) or external signal (e.g. an extracellular death ligand), and proceeds through a series of biochemical events (signaling pathways) which typically lead to rounding-up of the cell, retraction of pseudopodes, reduction of cellular volume (pyknosis), chromatin condensation, nuclear fragmentation (karyorrh…	biological_process
RNF41	GO:0006915	apoptotic process	"A programmed cell death process which begins when a cell receives an internal (e.g. DNA damage) or external signal (e.g. an extracellular death ligand), and proceeds through a series of biochemical events (signaling pathways) which typically lead to rounding-up of the cell, retraction of pseudopodes, reduction of cellular volume (pyknosis), chromatin condensation, nuclear fragmentation (karyorrh…	biological_process
SULF1	GO:0006915	apoptotic process	"A programmed cell death process which begins when a cell receives an internal (e.g. DNA damage) or external signal (e.g. an extracellular death ligand), and proceeds through a series of biochemical events (signaling pathways) which typically lead to rounding-up of the cell, retraction of pseudopodes, reduction of cellular volume (pyknosis), chromatin condensation, nuclear fragmentation (karyorrh…	biological_process
TRAF3	GO:0006915	apoptotic process	"A programmed cell death process which begins when a cell receives an internal (e.g. DNA damage) or external signal (e.g. an extracellular death ligand), and proceeds through a series of biochemical events (signaling pathways) which typically lead to rounding-up of the cell, retraction of pseudopodes, reduction of cellular volume (pyknosis), chromatin condensation, nuclear fragmentation (karyorrh…	biological_process
FZD5	GO:0060561	apoptotic process involved in morphogenesis	"Any apoptotic process that contributes to the shaping of an anatomical structure." [GOC:dph, GOC:mtg_apoptosis]	biological_process
ABR	GO:0097190	apoptotic signaling pathway	"A series of molecular signals which triggers the apoptotic death of a cell. The pathway starts with reception of a signal, and ends when the execution phase of apoptosis is triggered." [GOC:mtg_apoptosis]	biological_process
PLEKHG2	GO:0097190	apoptotic signaling pathway	"A series of molecular signals which triggers the apoptotic death of a cell. The pathway starts with reception of a signal, and ends when the execution phase of apoptosis is triggered." [GOC:mtg_apoptosis]	biological_process
IQSEC2	GO:0005086	ARF guanyl-nucleotide exchange factor activity	"Stimulates the exchange of guanyl nucleotides associated with the GTPase ARF. Under normal cellular physiological conditions, the concentration of GTP is higher than that of GDP, favoring the replacement of GDP by GTP in association with the GTPase." [GOC:mah]	molecular_function
PSD3	GO:0005086	ARF guanyl-nucleotide exchange factor activity	"Stimulates the exchange of guanyl nucleotides associated with the GTPase ARF. Under normal cellular physiological conditions, the concentration of GTP is higher than that of GDP, favoring the replacement of GDP by GTP in association with the GTPase." [GOC:mah]	molecular_function
SULF1	GO:0004065	arylsulfatase activity	"Catalysis of the reaction: a phenol sulfate + H2O = a phenol + sulfate." [EC:3.1.6.1]	molecular_function
SRSF10	GO:0000244	assembly of spliceosomal tri-snRNP	"The formation of a tri-snRNP complex containing U4 and U6 (or U4atac and U6atac) snRNAs and U5 snRNAs and associated proteins. This includes reannealing of U4 and U6 (or U4atac and U6atac) snRNAs released from previous rounds of splicing to reform the U4/U6 snRNP (or U4atac/U6atac snRNP) as well as the subsequent association of the U5 snRNP with the U4/U6 snRNP (or U4atac/U6atac snRNP) to form a…	biological_process
AAK1	GO:0005524	ATP binding	"Interacting selectively and non-covalently with ATP, adenosine 5'-triphosphate, a universally important coenzyme and enzyme regulator." [ISBN:0198506732]	molecular_function
ALPK3	GO:0005524	ATP binding	"Interacting selectively and non-covalently with ATP, adenosine 5'-triphosphate, a universally important coenzyme and enzyme regulator." [ISBN:0198506732]	molecular_function
CAMKK2	GO:0005524	ATP binding	"Interacting selectively and non-covalently with ATP, adenosine 5'-triphosphate, a universally important coenzyme and enzyme regulator." [ISBN:0198506732]	molecular_function
CSNK1G1	GO:0005524	ATP binding	"Interacting selectively and non-covalently with ATP, adenosine 5'-triphosphate, a universally important coenzyme and enzyme regulator." [ISBN:0198506732]	molecular_function
DDX3X	GO:0005524	ATP binding	"Interacting selectively and non-covalently with ATP, adenosine 5'-triphosphate, a universally important coenzyme and enzyme regulator." [ISBN:0198506732]	molecular_function
DYRK1A	GO:0005524	ATP binding	"Interacting selectively and non-covalently with ATP, adenosine 5'-triphosphate, a universally important coenzyme and enzyme regulator." [ISBN:0198506732]	molecular_function
HSPA12A	GO:0005524	ATP binding	"Interacting selectively and non-covalently with ATP, adenosine 5'-triphosphate, a universally important coenzyme and enzyme regulator." [ISBN:0198506732]	molecular_function
IGF1R	GO:0005524	ATP binding	"Interacting selectively and non-covalently with ATP, adenosine 5'-triphosphate, a universally important coenzyme and enzyme regulator." [ISBN:0198506732]	molecular_function
KSR1	GO:0005524	ATP binding	"Interacting selectively and non-covalently with ATP, adenosine 5'-triphosphate, a universally important coenzyme and enzyme regulator." [ISBN:0198506732]	molecular_function
MAPK1	GO:0005524	ATP binding	"Interacting selectively and non-covalently with ATP, adenosine 5'-triphosphate, a universally important coenzyme and enzyme regulator." [ISBN:0198506732]	molecular_function
PAPOLA	GO:0005524	ATP binding	"Interacting selectively and non-covalently with ATP, adenosine 5'-triphosphate, a universally important coenzyme and enzyme regulator." [ISBN:0198506732]	molecular_function
PAPOLG	GO:0005524	ATP binding	"Interacting selectively and non-covalently with ATP, adenosine 5'-triphosphate, a universally important coenzyme and enzyme regulator." [ISBN:0198506732]	molecular_function
PDIK1L	GO:0005524	ATP binding	"Interacting selectively and non-covalently with ATP, adenosine 5'-triphosphate, a universally important coenzyme and enzyme regulator." [ISBN:0198506732]	molecular_function
TLK2	GO:0005524	ATP binding	"Interacting selectively and non-covalently with ATP, adenosine 5'-triphosphate, a universally important coenzyme and enzyme regulator." [ISBN:0198506732]	molecular_function
UBE2W	GO:0005524	ATP binding	"Interacting selectively and non-covalently with ATP, adenosine 5'-triphosphate, a universally important coenzyme and enzyme regulator." [ISBN:0198506732]	molecular_function
DDX3X	GO:0006200	ATP catabolic process	"The chemical reactions and pathways resulting in the breakdown of ATP, adenosine 5'-triphosphate, a universally important coenzyme and enzyme regulator." [GOC:ai]	biological_process
DDX3X	GO:0016887	ATPase activity	"Catalysis of the reaction: ATP + H2O = ADP + phosphate + 2 H+. May or may not be coupled to another reaction." [EC:3.6.1.3, GOC:jl]	molecular_function
DDX3X	GO:0004003	ATP-dependent DNA helicase activity	"Catalysis of the reaction: ATP + H2O = ADP + phosphate; this reaction drives the unwinding of the DNA helix." [EC:3.6.1.3, GOC:jl]	molecular_function
DDX3X	GO:0008026	ATP-dependent helicase activity	"Catalysis of the reaction: ATP + H2O = ADP + phosphate, to drive the unwinding of a DNA or RNA helix." [EC:3.6.1.3, GOC:jl]	molecular_function
DDX3X	GO:0004004	ATP-dependent RNA helicase activity	"Catalysis of the reaction: ATP + H2O = ADP + phosphate; this reaction drives the unwinding of an RNA helix." [EC:3.6.1.3, GOC:jl]	molecular_function
BMP2	GO:0003181	atrioventricular valve morphogenesis	"The process in which the structure of the atrioventricular valve is generated and organized." [GOC:mtg_heart]	biological_process
KCNIP2	GO:0005250	A-type (transient outward) potassium channel activity	"Catalysis of the transmembrane transfer of a potassium ion by an outwardly-rectifying voltage-gated channel that produces a transient outward current upon a step change in membrane potential." [GOC:mah, PMID:5575340]	molecular_function
ATG12	GO:0000045	autophagic vacuole assembly	"The formation of a double membrane-bounded structure, the autophagosome, that occurs when a specialized membrane sac, called the isolation membrane, starts to enclose a portion of the cytoplasm." [PMID:9412464]	biological_process
ATG12	GO:0006914	autophagy	"The process in which cells digest parts of their own cytoplasm; allows for both recycling of macromolecular constituents under conditions of cellular stress and remodeling the intracellular structure for cell differentiation." [ISBN:0198547684, PMID:11099404, PMID:9412464]	biological_process
EPG5	GO:0006914	autophagy	"The process in which cells digest parts of their own cytoplasm; allows for both recycling of macromolecular constituents under conditions of cellular stress and remodeling the intracellular structure for cell differentiation." [ISBN:0198547684, PMID:11099404, PMID:9412464]	biological_process
SCN5A	GO:0086067	AV node cell to bundle of His cell communication	"The process that mediates interactions between an AV node cell and its surroundings that contributes to the process of the AV node cell communicating with a bundle of His cell in cardiac conduction. Encompasses interactions such as signaling or attachment between one cell and another cell, between a cell and an extracellular matrix, or between a cell and any other aspect of its environment." [GO…	biological_process
NODAL	GO:0048327	axial mesodermal cell fate specification	"The process in which a cell becomes capable of differentiating autonomously into an axial mesoderm cell in an environment that is neutral with respect to the developmental pathway; upon specification, the cell fate can be reversed." [GOC:dgh]	biological_process
SLC38A1	GO:0030424	axon	"The long process of a neuron that conducts nerve impulses, usually away from the cell body to the terminals and varicosities, which are sites of storage and release of neurotransmitter." [GOC:nln, ISBN:0198506732]	cellular_component
DCX	GO:0048675	axon extension	"Long distance growth of a single axon process involved in cellular development." [GOC:dgh, GOC:dph, GOC:jid, GOC:lm]	biological_process
DCX	GO:0007411	axon guidance	"The chemotaxis process that directs the migration of an axon growth cone to a specific target site in response to a combination of attractive and repulsive cues." [ISBN:0878932437]	biological_process
EFNA5	GO:0007411	axon guidance	"The chemotaxis process that directs the migration of an axon growth cone to a specific target site in response to a combination of attractive and repulsive cues." [ISBN:0878932437]	biological_process
ENAH	GO:0007411	axon guidance	"The chemotaxis process that directs the migration of an axon growth cone to a specific target site in response to a combination of attractive and repulsive cues." [ISBN:0878932437]	biological_process
GRB2	GO:0007411	axon guidance	"The chemotaxis process that directs the migration of an axon growth cone to a specific target site in response to a combination of attractive and repulsive cues." [ISBN:0878932437]	biological_process
MAPK1	GO:0007411	axon guidance	"The chemotaxis process that directs the migration of an axon growth cone to a specific target site in response to a combination of attractive and repulsive cues." [ISBN:0878932437]	biological_process
SEMA4D	GO:0007411	axon guidance	"The chemotaxis process that directs the migration of an axon growth cone to a specific target site in response to a combination of attractive and repulsive cues." [ISBN:0878932437]	biological_process
FOXG1	GO:0016199	axon midline choice point recognition	"The recognition of molecules at the central nervous system midline choice point by an axon growth cone; this choice point determines whether the growth cone will cross the midline." [PMID:11376484]	biological_process
MAPK1	GO:0033267	axon part	"A part of an axon, a cell projection of a neuron." [GOC:jl]	cellular_component
FZD5	GO:0007409	axonogenesis	"Generation of a long process of a neuron, that carries efferent (outgoing) action potentials from the cell body towards target cells." [GOC:jid, ISBN:0198506732]	biological_process
IGF1R	GO:0007409	axonogenesis	"Generation of a long process of a neuron, that carries efferent (outgoing) action potentials from the cell body towards target cells." [GOC:jid, ISBN:0198506732]	biological_process
HDAC4	GO:0042113	B cell activation	"The change in morphology and behavior of a mature or immature B cell resulting from exposure to a mitogen, cytokine, chemokine, cellular ligand, or an antigen for which it is specific." [GOC:mgi_curators, ISBN:0781735140]	biological_process
HDAC4	GO:0030183	B cell differentiation	"The process in which a precursor cell type acquires the specialized features of a B cell. A B cell is a lymphocyte of B lineage with the phenotype CD19-positive and capable of B cell mediated immunity." [GO_REF:0000022, GOC:mah, GOC:mtg_15nov05]	biological_process
MAPK1	GO:0050853	B cell receptor signaling pathway	"A series of molecular signals initiated by the cross-linking of an antigen receptor on a B cell." [GOC:add]	biological_process
ADD2	GO:0051016	barbed-end actin filament capping	"The binding of a protein or protein complex to the barbed (or plus) end of an actin filament, thus preventing the addition, exchange or removal of further actin subunits." [ISBN:071673706X]	biological_process
SLC2A1	GO:0016323	basolateral plasma membrane	"The region of the plasma membrane that includes the basal end and sides of the cell. Often used in reference to animal polarized epithelial membranes, where the basal membrane is the part attached to the extracellular matrix, or in plant cells, where the basal membrane is defined with respect to the zygotic axis." [GOC:go_curators]	cellular_component
GLS	GO:0007610	behavior	"The specific actions or reactions of an organism in response to external or internal stimuli. Patterned activity of a whole organism in a manner dependent upon some combination of that organism's internal state and external conditions." [GOC:ems, ISBN:0395448956]	biological_process
DACT1	GO:0008013	beta-catenin binding	"Interacting selectively and non-covalently with the beta subunit of the catenin complex." [GOC:bf]	molecular_function
MED12L	GO:0008013	beta-catenin binding	"Interacting selectively and non-covalently with the beta subunit of the catenin complex." [GOC:bf]	molecular_function
SUFU	GO:0008013	beta-catenin binding	"Interacting selectively and non-covalently with the beta subunit of the catenin complex." [GOC:bf]	molecular_function
TBL1XR1	GO:0008013	beta-catenin binding	"Interacting selectively and non-covalently with the beta subunit of the catenin complex." [GOC:bf]	molecular_function
DACT1	GO:0030877	beta-catenin destruction complex	"A cytoplasmic protein complex containing glycogen synthase kinase-3-beta (GSK-3-beta), the adenomatous polyposis coli protein (APC), and the scaffolding protein axin, among others; phosphorylates beta-catenin, targets it for degradation by the proteasome." [PMID:14600025]	cellular_component
RANBP10	GO:0048487	beta-tubulin binding	"Interacting selectively and non-covalently with the microtubule constituent protein beta-tubulin." [GOC:krc]	molecular_function
SLC26A9	GO:0015106	bicarbonate transmembrane transporter activity	"Catalysis of the transfer of bicarbonate from one side of a membrane to the other. Bicarbonate is the hydrogencarbonate ion, HCO3-." [GOC:ai]	molecular_function
SLC26A9	GO:0015701	bicarbonate transport	"The directed movement of bicarbonate into, out of or within a cell, or between cells, by means of some agent such as a transporter or pore." [GOC:krc]	biological_process
EIF4G3	GO:0005488	binding	"The selective, non-covalent, often stoichiometric, interaction of a molecule with one or more specific sites on another molecule." [GOC:ceb, GOC:mah, ISBN:0198506732]	molecular_function
IPO9	GO:0005488	binding	"The selective, non-covalent, often stoichiometric, interaction of a molecule with one or more specific sites on another molecule." [GOC:ceb, GOC:mah, ISBN:0198506732]	molecular_function
KPNA6	GO:0005488	binding	"The selective, non-covalent, often stoichiometric, interaction of a molecule with one or more specific sites on another molecule." [GOC:ceb, GOC:mah, ISBN:0198506732]	molecular_function
RALGAPB	GO:0005488	binding	"The selective, non-covalent, often stoichiometric, interaction of a molecule with one or more specific sites on another molecule." [GOC:ceb, GOC:mah, ISBN:0198506732]	molecular_function
SARM1	GO:0005488	binding	"The selective, non-covalent, often stoichiometric, interaction of a molecule with one or more specific sites on another molecule." [GOC:ceb, GOC:mah, ISBN:0198506732]	molecular_function
SEC63	GO:0005488	binding	"The selective, non-covalent, often stoichiometric, interaction of a molecule with one or more specific sites on another molecule." [GOC:ceb, GOC:mah, ISBN:0198506732]	molecular_function
XPO5	GO:0005488	binding	"The selective, non-covalent, often stoichiometric, interaction of a molecule with one or more specific sites on another molecule." [GOC:ceb, GOC:mah, ISBN:0198506732]	molecular_function
BRD3	GO:0008150	biological_process	"Any process specifically pertinent to the functioning of integrated living units: cells, tissues, organs, and organisms. A process is a collection of molecular events with a defined beginning and end." [GOC:go_curators, GOC:isa_complete]	biological_process
GSDMC	GO:0008150	biological_process	"Any process specifically pertinent to the functioning of integrated living units: cells, tissues, organs, and organisms. A process is a collection of molecular events with a defined beginning and end." [GOC:go_curators, GOC:isa_complete]	biological_process
KLHL5	GO:0008150	biological_process	"Any process specifically pertinent to the functioning of integrated living units: cells, tissues, organs, and organisms. A process is a collection of molecular events with a defined beginning and end." [GOC:go_curators, GOC:isa_complete]	biological_process
LPP	GO:0008150	biological_process	"Any process specifically pertinent to the functioning of integrated living units: cells, tissues, organs, and organisms. A process is a collection of molecular events with a defined beginning and end." [GOC:go_curators, GOC:isa_complete]	biological_process
TMEM129	GO:0008150	biological_process	"Any process specifically pertinent to the functioning of integrated living units: cells, tissues, organs, and organisms. A process is a collection of molecular events with a defined beginning and end." [GOC:go_curators, GOC:isa_complete]	biological_process
ANGPT4	GO:0007596	blood coagulation	"The sequential process in which the multiple coagulation factors of the blood interact, ultimately resulting in the formation of an insoluble fibrin clot; it may be divided into three stages: stage 1, the formation of intrinsic and extrinsic prothrombin converting principle; stage 2, the formation of thrombin; stage 3, the formation of stable fibrin polymers." [http://www.graylab.ac.uk/omd/, ISB…	biological_process
CBX5	GO:0007596	blood coagulation	"The sequential process in which the multiple coagulation factors of the blood interact, ultimately resulting in the formation of an insoluble fibrin clot; it may be divided into three stages: stage 1, the formation of intrinsic and extrinsic prothrombin converting principle; stage 2, the formation of thrombin; stage 3, the formation of stable fibrin polymers." [http://www.graylab.ac.uk/omd/, ISB…	biological_process
GRB2	GO:0007596	blood coagulation	"The sequential process in which the multiple coagulation factors of the blood interact, ultimately resulting in the formation of an insoluble fibrin clot; it may be divided into three stages: stage 1, the formation of intrinsic and extrinsic prothrombin converting principle; stage 2, the formation of thrombin; stage 3, the formation of stable fibrin polymers." [http://www.graylab.ac.uk/omd/, ISB…	biological_process
H3F3B	GO:0007596	blood coagulation	"The sequential process in which the multiple coagulation factors of the blood interact, ultimately resulting in the formation of an insoluble fibrin clot; it may be divided into three stages: stage 1, the formation of intrinsic and extrinsic prothrombin converting principle; stage 2, the formation of thrombin; stage 3, the formation of stable fibrin polymers." [http://www.graylab.ac.uk/omd/, ISB…	biological_process
IGF1	GO:0007596	blood coagulation	"The sequential process in which the multiple coagulation factors of the blood interact, ultimately resulting in the formation of an insoluble fibrin clot; it may be divided into three stages: stage 1, the formation of intrinsic and extrinsic prothrombin converting principle; stage 2, the formation of thrombin; stage 3, the formation of stable fibrin polymers." [http://www.graylab.ac.uk/omd/, ISB…	biological_process
MAFG	GO:0007596	blood coagulation	"The sequential process in which the multiple coagulation factors of the blood interact, ultimately resulting in the formation of an insoluble fibrin clot; it may be divided into three stages: stage 1, the formation of intrinsic and extrinsic prothrombin converting principle; stage 2, the formation of thrombin; stage 3, the formation of stable fibrin polymers." [http://www.graylab.ac.uk/omd/, ISB…	biological_process
MAPK1	GO:0007596	blood coagulation	"The sequential process in which the multiple coagulation factors of the blood interact, ultimately resulting in the formation of an insoluble fibrin clot; it may be divided into three stages: stage 1, the formation of intrinsic and extrinsic prothrombin converting principle; stage 2, the formation of thrombin; stage 3, the formation of stable fibrin polymers." [http://www.graylab.ac.uk/omd/, ISB…	biological_process
PDE1B	GO:0007596	blood coagulation	"The sequential process in which the multiple coagulation factors of the blood interact, ultimately resulting in the formation of an insoluble fibrin clot; it may be divided into three stages: stage 1, the formation of intrinsic and extrinsic prothrombin converting principle; stage 2, the formation of thrombin; stage 3, the formation of stable fibrin polymers." [http://www.graylab.ac.uk/omd/, ISB…	biological_process
MKL2	GO:0048514	blood vessel morphogenesis	"The process in which the anatomical structures of blood vessels are generated and organized. The blood vessel is the vasculature carrying blood." [GOC:jid]	biological_process
IGF1	GO:0001974	blood vessel remodeling	"The reorganization or renovation of existing blood vessels." [GOC:hjd]	biological_process
BMP2	GO:0070700	BMP receptor binding	"Interacting selectively and non-covalently with a BMP receptor." [GOC:BHF, GOC:vk]	molecular_function
BMP2	GO:0030509	BMP signaling pathway	"A series of molecular signals initiated by the binding of a member of the BMP (bone morphogenetic protein) family to a receptor on the surface of a target cell, and ending with regulation of a downstream cellular process, e.g. transcription." [GOC:signaling, ISBN:0878932437, PR:000000034]	biological_process
BMP2	GO:0003130	BMP signaling pathway involved in heart induction	"A series of molecular signals initiated by the binding of a member of the BMP (bone morphogenetic protein) family to a receptor on the surface of a target cell, which contributes to heart induction." [GOC:mtg_heart]	biological_process
SULF1	GO:0060348	bone development	"The process whose specific outcome is the progression of bone over time, from its formation to the mature structure. Bone is the hard skeletal connective tissue consisting of both mineral and cellular components." [GOC:dph]	biological_process
SBDS	GO:0048539	bone marrow development	"The process whose specific outcome is the progression of the bone marrow over time, from its formation to the mature structure." [GOC:add, ISBN:0781735149]	biological_process
BMP2	GO:0030282	bone mineralization	"The deposition of calcium phosphate in bone tissue." [GOC:mah]	biological_process
SBDS	GO:0030282	bone mineralization	"The deposition of calcium phosphate in bone tissue." [GOC:mah]	biological_process
BMP2	GO:0035630	bone mineralization involved in bone maturation	"The deposition of calcium phosphate in bone tissue, involved in the progression of the skeleton from its formation to its mature state." [GOC:bf, GOC:BHF]	biological_process
IGF1	GO:0035630	bone mineralization involved in bone maturation	"The deposition of calcium phosphate in bone tissue, involved in the progression of the skeleton from its formation to its mature state." [GOC:bf, GOC:BHF]	biological_process
ABR	GO:0007420	brain development	"The process whose specific outcome is the progression of the brain over time, from its formation to the mature structure. Brain development begins with patterning events in the neural tube and ends with the mature structure that is the center of thought and emotion. The brain is responsible for the coordination and control of bodily activities and the interpretation of information from the sense…	biological_process
DCX	GO:0007420	brain development	"The process whose specific outcome is the progression of the brain over time, from its formation to the mature structure. Brain development begins with patterning events in the neural tube and ends with the mature structure that is the center of thought and emotion. The brain is responsible for the coordination and control of bodily activities and the interpretation of information from the sense…	biological_process
FOXG1	GO:0007420	brain development	"The process whose specific outcome is the progression of the brain over time, from its formation to the mature structure. Brain development begins with patterning events in the neural tube and ends with the mature structure that is the center of thought and emotion. The brain is responsible for the coordination and control of bodily activities and the interpretation of information from the sense…	biological_process
FZD5	GO:0007420	brain development	"The process whose specific outcome is the progression of the brain over time, from its formation to the mature structure. Brain development begins with patterning events in the neural tube and ends with the mature structure that is the center of thought and emotion. The brain is responsible for the coordination and control of bodily activities and the interpretation of information from the sense…	biological_process
H3F3B	GO:0007420	brain development	"The process whose specific outcome is the progression of the brain over time, from its formation to the mature structure. Brain development begins with patterning events in the neural tube and ends with the mature structure that is the center of thought and emotion. The brain is responsible for the coordination and control of bodily activities and the interpretation of information from the sense…	biological_process
IGF1R	GO:0007420	brain development	"The process whose specific outcome is the progression of the brain over time, from its formation to the mature structure. Brain development begins with patterning events in the neural tube and ends with the mature structure that is the center of thought and emotion. The brain is responsible for the coordination and control of bodily activities and the interpretation of information from the sense…	biological_process
NODAL	GO:0007420	brain development	"The process whose specific outcome is the progression of the brain over time, from its formation to the mature structure. Brain development begins with patterning events in the neural tube and ends with the mature structure that is the center of thought and emotion. The brain is responsible for the coordination and control of bodily activities and the interpretation of information from the sense…	biological_process
SCN5A	GO:0003360	brainstem development	"The progression of the brainstem from its formation to the mature structure. The brainstem is the part of the brain that connects the brain with the spinal cord." [GOC:dph]	biological_process
DBT	GO:0009083	branched-chain amino acid catabolic process	"The chemical reactions and pathways resulting in the breakdown of amino acids containing a branched carbon skeleton, comprising isoleucine, leucine and valine." [GOC:ai]	biological_process
GRB2	GO:0060670	branching involved in labyrinthine layer morphogenesis	"The process in which the branches of the fetal placental villi are generated and organized. The villous part of the placenta is called the labyrinth layer." [GOC:dph, PMID:16916377]	biological_process
BMP2	GO:0001658	branching involved in ureteric bud morphogenesis	"The process in which the branching structure of the ureteric bud is generated and organized. The ureteric bud is an epithelial tube that grows out from the metanephric duct. The bud elongates and branches to give rise to the ureter and kidney collecting tubules." [GOC:dph, PMID:16916378]	biological_process
PAX8	GO:0001658	branching involved in ureteric bud morphogenesis	"The process in which the branching structure of the ureteric bud is generated and organized. The ureteric bud is an epithelial tube that grows out from the metanephric duct. The bud elongates and branches to give rise to the ureter and kidney collecting tubules." [GOC:dph, PMID:16916378]	biological_process
IGF1	GO:0048754	branching morphogenesis of an epithelial tube	"The process in which the anatomical structures of branches in an epithelial tube are generated and organized. A tube is a long hollow cylinder." [GOC:dgh, GOC:dph, GOC:jid]	biological_process
SCN5A	GO:0086069	bundle of His cell to Purkinje myocyte communication	"The process that mediates interactions between a bundle of His cell and its surroundings that contributes to the process of the bundle of His cell communicating with a Purkinje myocyte in cardiac conduction. Encompasses interactions such as signaling or attachment between one cell and another cell, between a cell and an extracellular matrix, or between a cell and any other aspect of its environm…	biological_process
PDE1B	GO:0048101	calcium- and calmodulin-regulated 3',5'-cyclic-GMP phosphodiesterase activity	"Catalysis of the reaction: guanosine 3',5'-cyclic phosphate + H2O = guanosine 5'-phosphate. The reaction is calmodulin and calcium-sensitive." [GOC:jid]	molecular_function
CACNA2D4	GO:0005262	calcium channel activity	"Catalysis of facilitated diffusion of a calcium ion (by an energy-independent process) involving passage through a transmembrane aqueous pore or channel without evidence for a carrier-mediated mechanism." [GOC:mtg_transport, GOC:pr, ISBN:0815340729]	molecular_function
CALN1	GO:0005509	calcium ion binding	"Interacting selectively and non-covalently with calcium ions (Ca2+)." [GOC:ai]	molecular_function
CAMKK2	GO:0005509	calcium ion binding	"Interacting selectively and non-covalently with calcium ions (Ca2+)." [GOC:ai]	molecular_function
CBL	GO:0005509	calcium ion binding	"Interacting selectively and non-covalently with calcium ions (Ca2+)." [GOC:ai]	molecular_function
KCNIP2	GO:0005509	calcium ion binding	"Interacting selectively and non-covalently with calcium ions (Ca2+)." [GOC:ai]	molecular_function
PDIA4	GO:0005509	calcium ion binding	"Interacting selectively and non-covalently with calcium ions (Ca2+)." [GOC:ai]	molecular_function
SULF1	GO:0005509	calcium ion binding	"Interacting selectively and non-covalently with calcium ions (Ca2+)." [GOC:ai]	molecular_function
CAMKK2	GO:0019722	calcium-mediated signaling	"Any intracellular signal transduction in which the signal is passed on within the cell via calcium ions." [GOC:signaling]	biological_process
ADD2	GO:0005516	calmodulin binding	"Interacting selectively and non-covalently with calmodulin, a calcium-binding protein with many roles, both in the calcium-bound and calcium-free states." [GOC:krc]	molecular_function
CAMKK2	GO:0005516	calmodulin binding	"Interacting selectively and non-covalently with calmodulin, a calcium-binding protein with many roles, both in the calcium-bound and calcium-free states." [GOC:krc]	molecular_function
PDE1B	GO:0005516	calmodulin binding	"Interacting selectively and non-covalently with calmodulin, a calcium-binding protein with many roles, both in the calcium-bound and calcium-free states." [GOC:krc]	molecular_function
RIT1	GO:0005516	calmodulin binding	"Interacting selectively and non-covalently with calmodulin, a calcium-binding protein with many roles, both in the calcium-bound and calcium-free states." [GOC:krc]	molecular_function
SCN5A	GO:0005516	calmodulin binding	"Interacting selectively and non-covalently with calmodulin, a calcium-binding protein with many roles, both in the calcium-bound and calcium-free states." [GOC:krc]	molecular_function
PDE1B	GO:0004117	calmodulin-dependent cyclic-nucleotide phosphodiesterase activity	"Catalysis of the reaction: nucleoside 3',5'-cyclic phosphate + H2O = nucleoside 5'-phosphate; catalytic activity is regulated by calmodulin." [GOC:mah]	molecular_function
CAMKK2	GO:0004683	calmodulin-dependent protein kinase activity	"Catalysis of the reactions: ATP + a protein serine = ADP + protein serine phosphate; and ATP + a protein threonine = ADP + protein threonine phosphate. These reactions require the presence of calcium-bound calmodulin." [GOC:mah, PMID:11264466]	molecular_function
NEUROD1	GO:0043010	camera-type eye development	"The process whose specific outcome is the progression of the camera-type eye over time, from its formation to the mature structure. The camera-type eye is an organ of sight that receives light through an aperture and focuses it through a lens, projecting it on a photoreceptor field." [GOC:go_curators, GOC:mtg_sensu]	biological_process
PDE1B	GO:0006198	cAMP catabolic process	"The chemical reactions and pathways resulting in the breakdown of the nucleotide cAMP (cyclic AMP, adenosine 3',5'-cyclophosphate)." [ISBN:0198506732]	biological_process
FZD5	GO:0060070	canonical Wnt receptor signaling pathway	"The series of molecular signals initiated by binding of a Wnt protein to a frizzled family receptor on the surface of the target cell, followed by propagation of the signal via beta-catenin, and ending with a change in transcription of target genes. In this pathway, the activated receptor signals via downstream effectors that result in the inhibition of beta-catenin phosphorylation, thereby prev…	biological_process
TBL1XR1	GO:0060070	canonical Wnt receptor signaling pathway	"The series of molecular signals initiated by binding of a Wnt protein to a frizzled family receptor on the surface of the target cell, followed by propagation of the signal via beta-catenin, and ending with a change in transcription of target genes. In this pathway, the activated receptor signals via downstream effectors that result in the inhibition of beta-catenin phosphorylation, thereby prev…	biological_process
CHIT1	GO:0005975	carbohydrate metabolic process	"The chemical reactions and pathways involving carbohydrates, any of a group of organic compounds based of the general formula Cx(H2O)y. Includes the formation of carbohydrate derivatives by the addition of a carbohydrate residue to another molecule." [GOC:mah, ISBN:0198506732]	biological_process
SLC2A1	GO:0005975	carbohydrate metabolic process	"The chemical reactions and pathways involving carbohydrates, any of a group of organic compounds based of the general formula Cx(H2O)y. Includes the formation of carbohydrate derivatives by the addition of a carbohydrate residue to another molecule." [GOC:mah, ISBN:0198506732]	biological_process
BMP2	GO:0060317	cardiac epithelial to mesenchymal transition	"A transition where a cardiac epithelial cell loses apical/basolateral polarity, severs intercellular adhesive junctions, degrades basement membrane components and becomes a migratory mesenchymal cell." [GOC:BHF, GOC:dph, PMID:16314491, PMID:1996351]	biological_process
BMP2	GO:0055007	cardiac muscle cell differentiation	"The process in which a cardiac muscle precursor cell acquires specialized features of a cardiac muscle cell. Cardiac muscle cells are striated muscle cells that are responsible for heart contraction." [GOC:devbiol, GOC:mtg_heart]	biological_process
REST	GO:0060379	cardiac muscle cell myoblast differentiation	"The process in which a relatively unspecialized cell acquires specialized features of a cardiac myoblast. A cardiac myoblast is a precursor cell that has been committed to a cardiac muscle cell fate but retains the ability to divide and proliferate throughout life." [GOC:dph, GOC:tb]	biological_process
SCN5A	GO:0060048	cardiac muscle contraction	"Muscle contraction of cardiac muscle tissue." [GOC:dph]	biological_process
HDAC4	GO:0014898	cardiac muscle hypertrophy in response to stress	"The physiological enlargement or overgrowth of all or part of the heart muscle due to an increase in size (not length) of individual cardiac muscle fibers, without cell division, as a result of a disturbance in organismal or cellular homeostasis." [GOC:BHF, GOC:mtg_cardiac_conduct_nov11, GOC:mtg_muscle]	biological_process
MKL2	GO:0048738	cardiac muscle tissue development	"The process whose specific outcome is the progression of cardiac muscle over time, from its formation to the mature structure." [GOC:dph, GOC:jid, GOC:lm]	biological_process
BMP2	GO:0055008	cardiac muscle tissue morphogenesis	"The process in which the anatomical structures of cardiac muscle tissue are generated and organized." [GOC:devbiol]	biological_process
SCN5A	GO:0003231	cardiac ventricle development	"The process whose specific outcome is the progression of a cardiac ventricle over time, from its formation to the mature structure. A cardiac ventricle receives blood from a cardiac atrium and pumps it out of the heart." [GOC:mtg_heart]	biological_process
BMP2	GO:0035051	cardiocyte differentiation	"The process in which a relatively unspecialized cell acquires the specialized structural and/or functional features of a cell that will form part of the cardiac organ of an individual." [GOC:bf]	biological_process
SOX6	GO:0035051	cardiocyte differentiation	"The process in which a relatively unspecialized cell acquires the specialized structural and/or functional features of a cell that will form part of the cardiac organ of an individual." [GOC:bf]	biological_process
BMP8B	GO:0051216	cartilage development	"The process whose specific outcome is the progression of the cartilage over time, from its formation to the mature structure. Cartilage is a connective tissue dominated by extracellular matrix containing collagen type II and large amounts of proteoglycan, particularly chondroitin sulfate." [http://www.onelook.com]	biological_process
SOX6	GO:0051216	cartilage development	"The process whose specific outcome is the progression of the cartilage over time, from its formation to the mature structure. Cartilage is a connective tissue dominated by extracellular matrix containing collagen type II and large amounts of proteoglycan, particularly chondroitin sulfate." [http://www.onelook.com]	biological_process
SULF1	GO:0051216	cartilage development	"The process whose specific outcome is the progression of the cartilage over time, from its formation to the mature structure. Cartilage is a connective tissue dominated by extracellular matrix containing collagen type II and large amounts of proteoglycan, particularly chondroitin sulfate." [http://www.onelook.com]	biological_process
LENG9	GO:0003824	catalytic activity	"Catalysis of a biochemical reaction at physiological temperatures. In biologically catalyzed reactions, the reactants are known as substrates, and the catalysts are naturally occurring macromolecular substances known as enzymes. Enzymes possess specific binding sites for substrates, and are usually composed wholly or largely of protein, but RNA that has catalytic activity (ribozyme) is often als…	molecular_function
MOCS1	GO:0003824	catalytic activity	"Catalysis of a biochemical reaction at physiological temperatures. In biologically catalyzed reactions, the reactants are known as substrates, and the catalysts are naturally occurring macromolecular substances known as enzymes. Enzymes possess specific binding sites for substrates, and are usually composed wholly or largely of protein, but RNA that has catalytic activity (ribozyme) is often als…	molecular_function
PDE1B	GO:0003824	catalytic activity	"Catalysis of a biochemical reaction at physiological temperatures. In biologically catalyzed reactions, the reactants are known as substrates, and the catalysts are naturally occurring macromolecular substances known as enzymes. Enzymes possess specific binding sites for substrates, and are usually composed wholly or largely of protein, but RNA that has catalytic activity (ribozyme) is often als…	molecular_function
SULF1	GO:0003824	catalytic activity	"Catalysis of a biochemical reaction at physiological temperatures. In biologically catalyzed reactions, the reactants are known as substrates, and the catalysts are naturally occurring macromolecular substances known as enzymes. Enzymes possess specific binding sites for substrates, and are usually composed wholly or largely of protein, but RNA that has catalytic activity (ribozyme) is often als…	molecular_function
CDC40	GO:0071013	catalytic step 2 spliceosome	"A spliceosomal complex that contains three snRNPs, including U5, bound to a splicing intermediate in which the first catalytic cleavage of the 5' splice site has occurred. The precise subunit composition differs significantly from that of the catalytic step 1, or activated, spliceosome, and includes many proteins in addition to those found in the associated snRNPs." [GOC:ab, GOC:krc, GOC:mah, IS…	cellular_component
SLC30A8	GO:0008324	cation transmembrane transporter activity	"Catalysis of the transfer of cation from one side of the membrane to the other." [GOC:dgf, GOC:mtg_transport, ISBN:0815340729]	molecular_function
SLC30A8	GO:0006812	cation transport	"The directed movement of cations, atoms or small molecules with a net positive charge, into, out of or within a cell, or between cells, by means of some agent such as a transporter or pore." [GOC:ai]	biological_process
EFNA5	GO:0005901	caveola	"A membrane raft that forms small pit, depression, or invagination that communicates with the outside of a cell and extends inward, indenting the cytoplasm and the cell membrane. Examples include any of the minute pits or incuppings of the cell membrane formed during pinocytosis. Such caveolae may be pinched off to form free vesicles within the cytoplasm." [GOC:mah, ISBN:0721662544, PMID:16645198]	cellular_component
IGF1R	GO:0005901	caveola	"A membrane raft that forms small pit, depression, or invagination that communicates with the outside of a cell and extends inward, indenting the cytoplasm and the cell membrane. Examples include any of the minute pits or incuppings of the cell membrane formed during pinocytosis. Such caveolae may be pinched off to form free vesicles within the cytoplasm." [GOC:mah, ISBN:0721662544, PMID:16645198]	cellular_component
MAPK1	GO:0005901	caveola	"A membrane raft that forms small pit, depression, or invagination that communicates with the outside of a cell and extends inward, indenting the cytoplasm and the cell membrane. Examples include any of the minute pits or incuppings of the cell membrane formed during pinocytosis. Such caveolae may be pinched off to form free vesicles within the cytoplasm." [GOC:mah, ISBN:0721662544, PMID:16645198]	cellular_component
SCN5A	GO:0005901	caveola	"A membrane raft that forms small pit, depression, or invagination that communicates with the outside of a cell and extends inward, indenting the cytoplasm and the cell membrane. Examples include any of the minute pits or incuppings of the cell membrane formed during pinocytosis. Such caveolae may be pinched off to form free vesicles within the cytoplasm." [GOC:mah, ISBN:0721662544, PMID:16645198]	cellular_component
SLC2A1	GO:0005901	caveola	"A membrane raft that forms small pit, depression, or invagination that communicates with the outside of a cell and extends inward, indenting the cytoplasm and the cell membrane. Examples include any of the minute pits or incuppings of the cell membrane formed during pinocytosis. Such caveolae may be pinched off to form free vesicles within the cytoplasm." [GOC:mah, ISBN:0721662544, PMID:16645198]	cellular_component
MAPK1	GO:0072584	caveolin-mediated endocytosis	"An endocytosis process that begins when material is taken up into plasma membrane caveolae, which then pinch off to form endocytic caveolar carriers." [GOC:BHF, GOC:mah, PMID:17318224, PMID:18498251, PMID:8970738, PMID:9234965]	biological_process
TRAF3	GO:0035631	CD40 receptor complex	"A protein complex that contains at least CD40 (a cell surface receptor of the tumour necrosis factor receptor (TNFR) superfamily), and other signaling molecules." [GOC:BHF, PMID:20614026, PMID:9221764]	cellular_component
CD226	GO:0007155	cell adhesion	"The attachment of a cell, either to another cell or to an underlying substrate such as the extracellular matrix, via cell adhesion molecules." [GOC:hb, GOC:pf]	biological_process
LPP	GO:0007155	cell adhesion	"The attachment of a cell, either to another cell or to an underlying substrate such as the extracellular matrix, via cell adhesion molecules." [GOC:hb, GOC:pf]	biological_process
PARVA	GO:0007155	cell adhesion	"The attachment of a cell, either to another cell or to an underlying substrate such as the extracellular matrix, via cell adhesion molecules." [GOC:hb, GOC:pf]	biological_process
SEMA4D	GO:0007155	cell adhesion	"The attachment of a cell, either to another cell or to an underlying substrate such as the extracellular matrix, via cell adhesion molecules." [GOC:hb, GOC:pf]	biological_process
CD226	GO:0050839	cell adhesion molecule binding	"Interacting selectively and non-covalently with a cell adhesion molecule." [GOC:ai]	molecular_function
MNT	GO:0007569	cell aging	"An aging process that has as participant a cell after a cell has stopped dividing. Cell aging may occur when a cell has temporarily stopped dividing through cell cycle arrest (GO:0007050) or when a cell has permanently stopped dividing, in which case it is undergoing cellular senescence (GO:0090398). May precede cell death (GO:0008219) and succeed cell maturation (GO:0048469)." [GOC:PO_curators]	biological_process
MAPK1	GO:0007049	cell cycle	"The progression of biochemical and morphological phases and events that occur in a cell during successive cell replication or nuclear replication events. Canonically, the cell cycle comprises the replication and segregation of genetic material followed by the division of the cell, but in endocycles or syncytial cells nuclear replication or nuclear division may not be followed by cell division." …	biological_process
MPHOSPH8	GO:0007049	cell cycle	"The progression of biochemical and morphological phases and events that occur in a cell during successive cell replication or nuclear replication events. Canonically, the cell cycle comprises the replication and segregation of genetic material followed by the division of the cell, but in endocycles or syncytial cells nuclear replication or nuclear division may not be followed by cell division." …	biological_process
TLK2	GO:0007049	cell cycle	"The progression of biochemical and morphological phases and events that occur in a cell during successive cell replication or nuclear replication events. Canonically, the cell cycle comprises the replication and segregation of genetic material followed by the division of the cell, but in endocycles or syncytial cells nuclear replication or nuclear division may not be followed by cell division." …	biological_process
PSMA5	GO:0000075	cell cycle checkpoint	"A cell cycle process that controls cell cycle progression by monitoring the integrity of specific cell cycle events. A cell cycle checkpoint begins with detection of deficiencies or defects and ends with signal transduction." [GOC:mtg_cell_cycle]	biological_process
IGF1	GO:0048468	cell development	"The process whose specific outcome is the progression of the cell over time, from its formation to the mature structure. Cell development does not include the steps involved in committing a cell to a specific fate." [GOC:go_curators]	biological_process
BMP8B	GO:0030154	cell differentiation	"The process in which relatively unspecialized cells, e.g. embryonic or regenerative cells, acquire specialized structural and/or functional features that characterize the cells, tissues, or organs of the mature organism or some other relatively stable phase of the organism's life history. Differentiation includes the processes involved in commitment of a cell to a specific fate and its subsequen…	biological_process
GPM6B	GO:0030154	cell differentiation	"The process in which relatively unspecialized cells, e.g. embryonic or regenerative cells, acquire specialized structural and/or functional features that characterize the cells, tissues, or organs of the mature organism or some other relatively stable phase of the organism's life history. Differentiation includes the processes involved in commitment of a cell to a specific fate and its subsequen…	biological_process
GRB2	GO:0030154	cell differentiation	"The process in which relatively unspecialized cells, e.g. embryonic or regenerative cells, acquire specialized structural and/or functional features that characterize the cells, tissues, or organs of the mature organism or some other relatively stable phase of the organism's life history. Differentiation includes the processes involved in commitment of a cell to a specific fate and its subsequen…	biological_process
PAPPA	GO:0030154	cell differentiation	"The process in which relatively unspecialized cells, e.g. embryonic or regenerative cells, acquire specialized structural and/or functional features that characterize the cells, tissues, or organs of the mature organism or some other relatively stable phase of the organism's life history. Differentiation includes the processes involved in commitment of a cell to a specific fate and its subsequen…	biological_process
PAX8	GO:0030154	cell differentiation	"The process in which relatively unspecialized cells, e.g. embryonic or regenerative cells, acquire specialized structural and/or functional features that characterize the cells, tissues, or organs of the mature organism or some other relatively stable phase of the organism's life history. Differentiation includes the processes involved in commitment of a cell to a specific fate and its subsequen…	biological_process
SETD8	GO:0051301	cell division	"The process resulting in the physical partitioning and separation of a cell into daughter cells." [GOC:go_curators]	biological_process
BMP2	GO:0045165	cell fate commitment	"The commitment of cells to specific cell fates and their capacity to differentiate into particular kinds of cells. Positional information is established through protein signals that emanate from a localized source within a cell (the initial one-cell zygote) or within a developmental field." [ISBN:0716731185]	biological_process
NEUROD1	GO:0045165	cell fate commitment	"The commitment of cells to specific cell fates and their capacity to differentiate into particular kinds of cells. Positional information is established through protein signals that emanate from a localized source within a cell (the initial one-cell zygote) or within a developmental field." [ISBN:0716731185]	biological_process
NODAL	GO:0045165	cell fate commitment	"The commitment of cells to specific cell fates and their capacity to differentiate into particular kinds of cells. Positional information is established through protein signals that emanate from a localized source within a cell (the initial one-cell zygote) or within a developmental field." [ISBN:0716731185]	biological_process
SOX6	GO:0045165	cell fate commitment	"The commitment of cells to specific cell fates and their capacity to differentiate into particular kinds of cells. Positional information is established through protein signals that emanate from a localized source within a cell (the initial one-cell zygote) or within a developmental field." [ISBN:0716731185]	biological_process
WNT10A	GO:0045165	cell fate commitment	"The commitment of cells to specific cell fates and their capacity to differentiate into particular kinds of cells. Positional information is established through protein signals that emanate from a localized source within a cell (the initial one-cell zygote) or within a developmental field." [ISBN:0716731185]	biological_process
TBX6	GO:0001708	cell fate specification	"The process involved in the specification of cell identity. Once specification has taken place, a cell will be committed to differentiate down a specific pathway if left in its normal environment." [GOC:go_curators]	biological_process
DACT1	GO:0030054	cell junction	"A cellular component that forms a specialized region of connection between two cells or between a cell and the extracellular matrix. At a cell junction, anchoring proteins extend through the plasma membrane to link cytoskeletal proteins in one cell to cytoskeletal proteins in neighboring cells or to proteins in the extracellular matrix." [GOC:mah, http://www.vivo.colostate.edu/hbooks/cmb/cells/p…	cellular_component
ENAH	GO:0030054	cell junction	"A cellular component that forms a specialized region of connection between two cells or between a cell and the extracellular matrix. At a cell junction, anchoring proteins extend through the plasma membrane to link cytoskeletal proteins in one cell to cytoskeletal proteins in neighboring cells or to proteins in the extracellular matrix." [GOC:mah, http://www.vivo.colostate.edu/hbooks/cmb/cells/p…	cellular_component
IQSEC2	GO:0030054	cell junction	"A cellular component that forms a specialized region of connection between two cells or between a cell and the extracellular matrix. At a cell junction, anchoring proteins extend through the plasma membrane to link cytoskeletal proteins in one cell to cytoskeletal proteins in neighboring cells or to proteins in the extracellular matrix." [GOC:mah, http://www.vivo.colostate.edu/hbooks/cmb/cells/p…	cellular_component
PSD3	GO:0030054	cell junction	"A cellular component that forms a specialized region of connection between two cells or between a cell and the extracellular matrix. At a cell junction, anchoring proteins extend through the plasma membrane to link cytoskeletal proteins in one cell to cytoskeletal proteins in neighboring cells or to proteins in the extracellular matrix." [GOC:mah, http://www.vivo.colostate.edu/hbooks/cmb/cells/p…	cellular_component
RIMS4	GO:0030054	cell junction	"A cellular component that forms a specialized region of connection between two cells or between a cell and the extracellular matrix. At a cell junction, anchoring proteins extend through the plasma membrane to link cytoskeletal proteins in one cell to cytoskeletal proteins in neighboring cells or to proteins in the extracellular matrix." [GOC:mah, http://www.vivo.colostate.edu/hbooks/cmb/cells/p…	cellular_component
SYT12	GO:0030054	cell junction	"A cellular component that forms a specialized region of connection between two cells or between a cell and the extracellular matrix. At a cell junction, anchoring proteins extend through the plasma membrane to link cytoskeletal proteins in one cell to cytoskeletal proteins in neighboring cells or to proteins in the extracellular matrix." [GOC:mah, http://www.vivo.colostate.edu/hbooks/cmb/cells/p…	cellular_component
PARVA	GO:0034329	cell junction assembly	"A cellular process that results in the aggregation, arrangement and bonding together of a set of components to form a cell junction." [GOC:mah]	biological_process
AAK1	GO:0031252	cell leading edge	"The area of a motile cell closest to the direction of movement." [GOC:pg]	cellular_component
FZD5	GO:0048469	cell maturation	"A developmental process, independent of morphogenetic (shape) change, that is required for a cell to attain its fully functional state." [GOC:go_curators]	biological_process
NODAL	GO:0016477	cell migration	"The orderly movement of a cell from one site to another, often during the development of a multicellular organism or multicellular structure." [GOC:ems, GOC:pf]	biological_process
NODAL	GO:0042074	cell migration involved in gastrulation	"The migration of individual cells within the blastocyst to help establish the multi-layered body plan of the organism (gastrulation). For example, the migration of cells from the surface to the interior of the embryo (ingression)." [GOC:jl, http://www.cellmigration.org/, ISBN:0878932437]	biological_process
SOX6	GO:0000902	cell morphogenesis	"The developmental process in which the size or shape of a cell is generated and organized." [GOC:clt, GOC:dph, GOC:go_curators, GOC:tb]	biological_process
TFCP2L1	GO:0000902	cell morphogenesis	"The developmental process in which the size or shape of a cell is generated and organized." [GOC:clt, GOC:dph, GOC:go_curators, GOC:tb]	biological_process
CAMKK2	GO:0042995	cell projection	"A prolongation or process extending from a cell, e.g. a flagellum or axon." [GOC:jl, http://www.cogsci.princeton.edu/~wn/]	cellular_component
FZD5	GO:0042995	cell projection	"A prolongation or process extending from a cell, e.g. a flagellum or axon." [GOC:jl, http://www.cogsci.princeton.edu/~wn/]	cellular_component
GNAT1	GO:0008283	cell proliferation	"The multiplication or reproduction of cells, resulting in the expansion of a cell population." [GOC:mah, GOC:mb]	biological_process
RASGRF1	GO:0008283	cell proliferation	"The multiplication or reproduction of cells, resulting in the expansion of a cell population." [GOC:mah, GOC:mb]	biological_process
RPL23A	GO:0008283	cell proliferation	"The multiplication or reproduction of cells, resulting in the expansion of a cell population." [GOC:mah, GOC:mb]	biological_process
SBDS	GO:0008283	cell proliferation	"The multiplication or reproduction of cells, resulting in the expansion of a cell population." [GOC:mah, GOC:mb]	biological_process
CD226	GO:0008037	cell recognition	"The process in which a cell in a multicellular organism interprets its surroundings." [GOC:go_curators]	biological_process
PDIA4	GO:0045454	cell redox homeostasis	"Any process that maintains the redox environment of a cell or compartment within a cell." [GOC:ai, GOC:dph, GOC:tb]	biological_process
BMP2	GO:0009986	cell surface	"The external part of the cell wall and/or plasma membrane." [GOC:jl, GOC:mtg_sensu, GOC:sm]	cellular_component
CD226	GO:0009986	cell surface	"The external part of the cell wall and/or plasma membrane." [GOC:jl, GOC:mtg_sensu, GOC:sm]	cellular_component
FZD5	GO:0009986	cell surface	"The external part of the cell wall and/or plasma membrane." [GOC:jl, GOC:mtg_sensu, GOC:sm]	cellular_component
PDIA4	GO:0009986	cell surface	"The external part of the cell wall and/or plasma membrane." [GOC:jl, GOC:mtg_sensu, GOC:sm]	cellular_component
SCN5A	GO:0009986	cell surface	"The external part of the cell wall and/or plasma membrane." [GOC:jl, GOC:mtg_sensu, GOC:sm]	cellular_component
SULF1	GO:0009986	cell surface	"The external part of the cell wall and/or plasma membrane." [GOC:jl, GOC:mtg_sensu, GOC:sm]	cellular_component
CBL	GO:0007166	cell surface receptor signaling pathway	"A series of molecular signals initiated by activation of a receptor on the surface of a cell. The pathway begins with binding of an extracellular ligand to a cell surface receptor, or for receptors that signal in the absence of a ligand, by ligand-withdrawal or the activity of a constitutively active receptor. The pathway ends with regulation of a downstream cellular process, e.g. transcription.…	biological_process
CD3G	GO:0007166	cell surface receptor signaling pathway	"A series of molecular signals initiated by activation of a receptor on the surface of a cell. The pathway begins with binding of an extracellular ligand to a cell surface receptor, or for receptors that signal in the absence of a ligand, by ligand-withdrawal or the activity of a constitutively active receptor. The pathway ends with regulation of a downstream cellular process, e.g. transcription.…	biological_process
FZD5	GO:0007166	cell surface receptor signaling pathway	"A series of molecular signals initiated by activation of a receptor on the surface of a cell. The pathway begins with binding of an extracellular ligand to a cell surface receptor, or for receptors that signal in the absence of a ligand, by ligand-withdrawal or the activity of a constitutively active receptor. The pathway ends with regulation of a downstream cellular process, e.g. transcription.…	biological_process
SLC2A1	GO:0005911	cell-cell junction	"A cell junction that forms a connection between two cells; excludes direct cytoplasmic junctions such as ring canals." [GOC:dgh, GOC:hb, GOC:mah]	cellular_component
BMP2	GO:0007267	cell-cell signaling	"Any process that mediates the transfer of information from one cell to another." [GOC:mah]	biological_process
GRB2	GO:0007267	cell-cell signaling	"Any process that mediates the transfer of information from one cell to another." [GOC:mah]	biological_process
TOLLIP	GO:0007267	cell-cell signaling	"Any process that mediates the transfer of information from one cell to another." [GOC:mah]	biological_process
GLS	GO:0008652	cellular amino acid biosynthetic process	"The chemical reactions and pathways resulting in the formation of amino acids, organic acids containing one or more amino substituents." [ISBN:0198506732]	biological_process
OTUB2	GO:0006520	cellular amino acid metabolic process	"The chemical reactions and pathways involving amino acids, carboxylic acids containing one or more amino groups, as carried out by individual cells." [CHEBI:33709, GOC:curators, ISBN:0198506732]	biological_process
IGF1	GO:0006928	cellular component movement	"The directed, self-propelled movement of a cellular component without the involvement of an external agent such as a transporter or a pore." [GOC:dgh, GOC:dph, GOC:jl, GOC:mlg]	biological_process
TBL1XR1	GO:0044255	cellular lipid metabolic process	"The chemical reactions and pathways involving lipids, as carried out by individual cells." [GOC:jl]	biological_process
RALGAPB	GO:0016044	cellular membrane organization	"A process that is carried out at the cellular level which results in the assembly, arrangement of constituent parts, or disassembly of a membrane. A membrane is a double layer of lipid molecules that encloses all cells, and, in eukaryotes, many organelles; may be a single or double lipid bilayer; also includes associated proteins." [GOC:ai, GOC:dph, GOC:jl, GOC:mah]	biological_process
DBT	GO:0034641	cellular nitrogen compound metabolic process	"The chemical reactions and pathways involving various organic and inorganic nitrogenous compounds, as carried out by individual cells." [GOC:mah]	biological_process
GLS	GO:0034641	cellular nitrogen compound metabolic process	"The chemical reactions and pathways involving various organic and inorganic nitrogenous compounds, as carried out by individual cells." [GOC:mah]	biological_process
PSMA5	GO:0034641	cellular nitrogen compound metabolic process	"The chemical reactions and pathways involving various organic and inorganic nitrogenous compounds, as carried out by individual cells." [GOC:mah]	biological_process
IGF1	GO:0044267	cellular protein metabolic process	"The chemical reactions and pathways involving a specific protein, rather than of proteins in general, occurring at the level of an individual cell. Includes cellular protein modification." [GOC:jl]	biological_process
PAPPA	GO:0044267	cellular protein metabolic process	"The chemical reactions and pathways involving a specific protein, rather than of proteins in general, occurring at the level of an individual cell. Includes cellular protein modification." [GOC:jl]	biological_process
RPL23A	GO:0044267	cellular protein metabolic process	"The chemical reactions and pathways involving a specific protein, rather than of proteins in general, occurring at the level of an individual cell. Includes cellular protein modification." [GOC:jl]	biological_process
DDX3X	GO:0071243	cellular response to arsenic-containing substance	"Any process that results in a change in state or activity of a cell (in terms of movement, secretion, enzyme production, gene expression, etc.) as a result of an arsenic stimulus from compounds containing arsenic, including arsenates, arsenites, and arsenides." [GOC:mah]	biological_process
BMP2	GO:0071773	cellular response to BMP stimulus	"Any process that results in a change in state or activity of a cell (in terms of movement, secretion, enzyme production, gene expression, etc.) as a result of a bone morphogenetic protein (BMP) stimulus." [GOC:mah, GOC:yaf]	biological_process
SCN5A	GO:0071277	cellular response to calcium ion	"Any process that results in a change in state or activity of a cell (in terms of movement, secretion, enzyme production, gene expression, etc.) as a result of a calcium ion stimulus." [GOC:mah]	biological_process
REST	GO:0035690	cellular response to drug	"Any process that results in a change in state or activity of a cell (in terms of movement, secretion, enzyme production, gene expression, etc.) as a result of a drug stimulus. A drug is a substance used in the diagnosis, treatment or prevention of a disease." [GOC:sl]	biological_process
GNAT1	GO:0071257	cellular response to electrical stimulus	"Any process that results in a change in state or activity of a cell (in terms of movement, secretion, enzyme production, gene expression, etc.) as a result of an electrical stimulus." [GOC:mah]	biological_process
REST	GO:0071257	cellular response to electrical stimulus	"Any process that results in a change in state or activity of a cell (in terms of movement, secretion, enzyme production, gene expression, etc.) as a result of an electrical stimulus." [GOC:mah]	biological_process
TLK2	GO:0071480	cellular response to gamma radiation	"Any process that results in a change in state or activity of a cell (in terms of movement, secretion, enzyme production, gene expression, etc.) as a result of a gamma radiation stimulus. Gamma radiation is a form of electromagnetic radiation (EMR) or light emission of a specific frequency produced from sub-atomic particle interaction, such as electron-positron annihilation and radioactive decay.…	biological_process
REST	GO:0071385	cellular response to glucocorticoid stimulus	"Any process that results in a change in state or activity of a cell (in terms of movement, secretion, enzyme production, gene expression, etc.) as a result of a glucocorticoid stimulus. Glucocorticoids are hormonal C21 corticosteroids synthesized from cholesterol with the ability to bind with the cortisol receptor and trigger similar effects. Glucocorticoids act primarily on carbohydrate and pro…	biological_process
SLC2A1	GO:0042149	cellular response to glucose starvation	"Any process that results in a change in state or activity of a cell (in terms of movement, secretion, enzyme production, gene expression, etc.) as a result of deprivation of glucose." [GOC:jl]	biological_process
NEUROD1	GO:0071333	cellular response to glucose stimulus	"Any process that results in a change in state or activity of a cell (in terms of movement, secretion, enzyme production, gene expression, etc.) as a result of a glucose stimulus." [GOC:mah]	biological_process
PAX8	GO:0071371	cellular response to gonadotropin stimulus	"Any process that results in a change in state or activity of a cell (in terms of movement, secretion, enzyme production, gene expression, etc.) as a result of a gonadotropin stimulus." [GOC:mah]	biological_process
PDE1B	GO:0097011	cellular response to granulocyte macrophage colony-stimulating factor stimulus	"Any process that results in a change in state or activity of a cell (in terms of movement, secretion, enzyme production, gene expression, etc.) as a result of a granulocyte macrophage colony-stimulating factor stimulus." [GOC:BHF, GOC:ebc, PMID:7901744]	biological_process
BMP2	GO:0071363	cellular response to growth factor stimulus	"Any process that results in a change in state or activity of a cell (in terms of movement, secretion, enzyme production, gene expression, etc.) as a result of a growth factor stimulus." [GOC:mah]	biological_process
ANGPT4	GO:0071456	cellular response to hypoxia	"Any process that results in a change in state or activity of a cell (in terms of movement, secretion, enzyme production, gene expression, etc.) as a result of a stimulus indicating lowered oxygen tension. Hypoxia, defined as a decline in O2 levels below normoxic levels of 20.8 - 20.95%, results in metabolic adaptation at both the cellular and organismal level." [GOC:mah]	biological_process
GRB2	GO:0071479	cellular response to ionizing radiation	"Any process that results in a change in state or activity of a cell (in terms of movement, secretion, enzyme production, gene expression, etc.) as a result of a ionizing radiation stimulus. Ionizing radiation is radiation with sufficient energy to remove electrons from atoms and may arise from spontaneous decay of unstable isotopes, resulting in alpha and beta particles and gamma rays. Ionizing …	biological_process
PDE1B	GO:0036006	cellular response to macrophage colony-stimulating factor stimulus	"Any process that results in a change in state or activity of a cell (in terms of movement, secretion, enzyme production, gene expression, etc.) as a result of a macrophage colony-stimulating factor stimulus." [GOC:yaf, PMID:14687666]	biological_process
UBE2W	GO:0071218	cellular response to misfolded protein	"Any process that results in a change in state or activity of a cell (in terms of movement, secretion, enzyme production, gene expression, etc.) as a result of a misfolded protein stimulus." [GOC:mah]	biological_process
FZD5	GO:0071219	cellular response to molecule of bacterial origin	"Any process that results in a change in state or activity of a cell (in terms of movement, secretion, enzyme production, gene expression, etc.) as a result of a stimulus by molecules of bacterial origin such as peptides derived from bacterial flagellin." [GOC:mah]	biological_process
BMP2	GO:0071407	cellular response to organic cyclic compound	"Any process that results in a change in state or activity of a cell (in terms of movement, secretion, enzyme production, gene expression, etc.) as a result of an organic cyclic compound stimulus." [GOC:mah]	biological_process
DDX3X	GO:0071470	cellular response to osmotic stress	"Any process that results in a change in state or activity of a cell (in terms of movement, secretion, enzyme production, gene expression, etc.) as a result of a stimulus indicating an increase or decrease in the concentration of solutes outside the organism or cell." [GOC:mah]	biological_process
SOX6	GO:0071560	cellular response to transforming growth factor beta stimulus	"Any process that results in a change in state or activity of a cell (in terms of movement, secretion, enzyme production, gene expression, etc.) as a result of a transforming growth factor beta stimulus." [GOC:ecd, PMID:15451575]	biological_process
WNT10A	GO:0071560	cellular response to transforming growth factor beta stimulus	"Any process that results in a change in state or activity of a cell (in terms of movement, secretion, enzyme production, gene expression, etc.) as a result of a transforming growth factor beta stimulus." [GOC:ecd, PMID:15451575]	biological_process
SLC30A8	GO:0006882	cellular zinc ion homeostasis	"Any process involved in the maintenance of an internal steady state of zinc ions at the level of a cell." [GOC:ai, GOC:mah]	biological_process
KCND1	GO:0005575	cellular_component	"The part of a cell or its extracellular environment in which a gene product is located. A gene product may be located in one or more parts of a cell and its location may be as specific as a particular macromolecular complex, that is, a stable, persistent association of macromolecules that function together." [GOC:go_curators]	cellular_component
OTUB2	GO:0005575	cellular_component	"The part of a cell or its extracellular environment in which a gene product is located. A gene product may be located in one or more parts of a cell and its location may be as specific as a particular macromolecular complex, that is, a stable, persistent association of macromolecules that function together." [GOC:go_curators]	cellular_component
TMEM129	GO:0005575	cellular_component	"The part of a cell or its extracellular environment in which a gene product is located. A gene product may be located in one or more parts of a cell and its location may be as specific as a particular macromolecular complex, that is, a stable, persistent association of macromolecules that function together." [GOC:go_curators]	cellular_component
DCX	GO:0007417	central nervous system development	"The process whose specific outcome is the progression of the central nervous system over time, from its formation to the mature structure. The central nervous system is the core nervous system that serves an integrating and coordinating function. In vertebrates it consists of the brain, spinal cord and spinal nerves. In those invertebrates with a central nervous system it typically consists of a…	biological_process
PAX8	GO:0007417	central nervous system development	"The process whose specific outcome is the progression of the central nervous system over time, from its formation to the mature structure. The central nervous system is the core nervous system that serves an integrating and coordinating function. In vertebrates it consists of the brain, spinal cord and spinal nerves. In those invertebrates with a central nervous system it typically consists of a…	biological_process
FOXG1	GO:0021954	central nervous system neuron development	"The process whose specific outcome is the progression of a neuron whose cell body is located in the central nervous system, from initial commitment of the cell to a neuronal fate, to the fully functional differentiated neuron." [GO_REF:0000021, GOC:cls, GOC:dgh, GOC:dph, GOC:jid, GOC:mtg_15jun06]	biological_process
DCX	GO:0021952	central nervous system projection neuron axonogenesis	"Generation of a long process of a CNS neuron, that carries efferent (outgoing) action potentials from the cell body towards target cells in a different central nervous system region." [GO_REF:0000021, GOC:cls, GOC:dgh, GOC:dph, GOC:jid, GOC:mtg_15jun06]	biological_process
CEP44	GO:0005813	centrosome	"A structure comprised of a core structure (in most organisms, a pair of centrioles) and peripheral material from which a microtubule-based structure, such as a spindle apparatus, is organized. Centrosomes occur close to the nucleus during interphase in many eukaryotic cells, though in animal cells it changes continually during the cell-division cycle." [GOC:mah, ISBN:0198547684]	cellular_component
DCAF12	GO:0005813	centrosome	"A structure comprised of a core structure (in most organisms, a pair of centrioles) and peripheral material from which a microtubule-based structure, such as a spindle apparatus, is organized. Centrosomes occur close to the nucleus during interphase in many eukaryotic cells, though in animal cells it changes continually during the cell-division cycle." [GOC:mah, ISBN:0198547684]	cellular_component
RORA	GO:0021702	cerebellar Purkinje cell differentiation	"The process in which neuroblasts acquire specialized structural and/or functional features that characterize the mature cerebellar Purkinje cell. Differentiation includes the processes involved in commitment of a neuroblast to a Purkinje cell fate. A Purkinje cell is an inhibitory GABAergic neuron found in the cerebellar cortex that projects to the deep cerebellar nuclei and brain stem." [GO_REF…	biological_process
NEUROD1	GO:0021549	cerebellum development	"The process whose specific outcome is the progression of the cerebellum over time, from its formation to the mature structure. The cerebellum is the portion of the brain in the back of the head between the cerebrum and the pons. In mice, the cerebellum controls balance for walking and standing, modulates the force and range of movement and is involved in the learning of motor skills." [GO_REF:00…	biological_process
SCN5A	GO:0021549	cerebellum development	"The process whose specific outcome is the progression of the cerebellum over time, from its formation to the mature structure. The cerebellum is the portion of the brain in the back of the head between the cerebrum and the pons. In mice, the cerebellum controls balance for walking and standing, modulates the force and range of movement and is involved in the learning of motor skills." [GO_REF:00…	biological_process
PDE1B	GO:0046069	cGMP catabolic process	"The chemical reactions and pathways resulting in the breakdown of cyclic GMP, guanosine 3',5'-phosphate." [GOC:go_curators]	biological_process
RORA	GO:0046068	cGMP metabolic process	"The chemical reactions and pathways involving cyclic GMP, guanosine 3',5'-phosphate." [GOC:go_curators]	biological_process
FKBP5	GO:0061077	chaperone-mediated protein folding	"The process of inhibiting aggregation and assisting in the covalent and noncovalent assembly of single chain polypeptides or multisubunit complexes into the correct tertiary structure that is dependent on interaction with a chaperone." [GOC:dph, GOC:vw]	biological_process
EFNA5	GO:0045499	chemorepellent activity	"Providing the environmental signal that initiates the directed movement of a motile cell or organism towards a lower concentration of that signal." [GOC:ai]	molecular_function
MAPK1	GO:0006935	chemotaxis	"The directed movement of a motile cell or organism, or the directed growth of a cell guided by a specific chemical concentration gradient. Movement may be towards a higher concentration (positive chemotaxis) or towards a lower concentration (negative chemotaxis)." [ISBN:0198506732]	biological_process
CHIT1	GO:0008061	chitin binding	"Interacting selectively and non-covalently with chitin, a linear polysaccharide consisting of beta-(1->4)-linked N-acetyl-D-glucosamine residues." [GOC:jl, ISBN:0198506732]	molecular_function
CHIT1	GO:0006032	chitin catabolic process	"The chemical reactions and pathways resulting in the breakdown of chitin, a linear polysaccharide consisting of beta-(1->4)-linked N-acetyl-D-glucosamine residues." [GOC:jl, ISBN:0198506732]	biological_process
CHIT1	GO:0006030	chitin metabolic process	"The chemical reactions and pathways involving chitin, a linear polysaccharide consisting of beta-(1->4)-linked N-acetyl-D-glucosamine residues." [GOC:jl, ISBN:0198506732]	biological_process
CHIT1	GO:0004568	chitinase activity	"Catalysis of the hydrolysis of (1->4)-beta linkages of N-acetyl-D-glucosamine (GlcNAc) polymers of chitin and chitodextrins." [EC:3.2.1.14, GOC:bf, GOC:kah, GOC:pde, PMID:11468293]	molecular_function
SLC26A9	GO:0006821	chloride transport	"The directed movement of chloride into, out of or within a cell, or between cells, by means of some agent such as a transporter or pore." [GOC:krc]	biological_process
SULF1	GO:0002063	chondrocyte development	"The process whose specific outcome is the progression of a chondrocyte over time, from its commitment to its mature state. Chondrocyte development does not include the steps involved in committing a chondroblast to a chondrocyte fate." [GOC:dph]	biological_process
BMP2	GO:0002062	chondrocyte differentiation	"The process in which a chondroblast acquires specialized structural and/or functional features of a chondrocyte. A chondrocyte is a polymorphic cell that forms cartilage." [GOC:dph]	biological_process
MEF2D	GO:0002062	chondrocyte differentiation	"The process in which a chondroblast acquires specialized structural and/or functional features of a chondrocyte. A chondrocyte is a polymorphic cell that forms cartilage." [GOC:dph]	biological_process
IGF1	GO:0050650	chondroitin sulfate proteoglycan biosynthetic process	"The chemical reactions and pathways resulting in the formation of chondroitin sulfate proteoglycan, any glycoprotein whose glycosaminoglycan units are chondroitin sulfate. Chondroitin sulfates are a group of 10-60 kDa glycosaminoglycans, widely distributed in cartilage and other mammalian connective tissues; the repeat units consist of beta-(1,4)-linked D-glucuronyl beta-(1,3)-N-acetyl-D-galacto…	biological_process
BRD3	GO:0003682	chromatin binding	"Interacting selectively and non-covalently with chromatin, the network of fibers of DNA, protein, and sometimes RNA, that make up the chromosomes of the eukaryotic nucleus during interphase." [GOC:jl, ISBN:0198506732, PMID:20404130]	molecular_function
CBX5	GO:0003682	chromatin binding	"Interacting selectively and non-covalently with chromatin, the network of fibers of DNA, protein, and sometimes RNA, that make up the chromosomes of the eukaryotic nucleus during interphase." [GOC:jl, ISBN:0198506732, PMID:20404130]	molecular_function
MNT	GO:0003682	chromatin binding	"Interacting selectively and non-covalently with chromatin, the network of fibers of DNA, protein, and sometimes RNA, that make up the chromosomes of the eukaryotic nucleus during interphase." [GOC:jl, ISBN:0198506732, PMID:20404130]	molecular_function
NEUROD1	GO:0003682	chromatin binding	"Interacting selectively and non-covalently with chromatin, the network of fibers of DNA, protein, and sometimes RNA, that make up the chromosomes of the eukaryotic nucleus during interphase." [GOC:jl, ISBN:0198506732, PMID:20404130]	molecular_function
REST	GO:0003682	chromatin binding	"Interacting selectively and non-covalently with chromatin, the network of fibers of DNA, protein, and sometimes RNA, that make up the chromosomes of the eukaryotic nucleus during interphase." [GOC:jl, ISBN:0198506732, PMID:20404130]	molecular_function
BRD3	GO:0016568	chromatin modification	"The alteration of DNA, protein, or sometimes RNA, in chromatin, which may result in changing the chromatin structure." [GOC:mah, PMID:20404130]	biological_process
HDAC4	GO:0016568	chromatin modification	"The alteration of DNA, protein, or sometimes RNA, in chromatin, which may result in changing the chromatin structure." [GOC:mah, PMID:20404130]	biological_process
TBL1XR1	GO:0016568	chromatin modification	"The alteration of DNA, protein, or sometimes RNA, in chromatin, which may result in changing the chromatin structure." [GOC:mah, PMID:20404130]	biological_process
TLK2	GO:0016568	chromatin modification	"The alteration of DNA, protein, or sometimes RNA, in chromatin, which may result in changing the chromatin structure." [GOC:mah, PMID:20404130]	biological_process
HDAC4	GO:0006338	chromatin remodeling	"Dynamic structural changes to eukaryotic chromatin occurring throughout the cell division cycle. These changes range from the local changes necessary for transcriptional regulation to global changes necessary for chromosome segregation." [GOC:jid, PMID:12697820]	biological_process
CBX5	GO:0010369	chromocenter	"A region in which centric, heterochromatic portions of one or more chromosomes form a compact structure." [PMID:12384572, PMID:15053486, PMID:16831888]	cellular_component
NSFL1C	GO:0005694	chromosome	"A structure composed of a very long molecule of DNA and associated proteins (e.g. histones) that carries hereditary information." [ISBN:0198547684]	cellular_component
SETD8	GO:0005694	chromosome	"A structure composed of a very long molecule of DNA and associated proteins (e.g. histones) that carries hereditary information." [ISBN:0198547684]	cellular_component
DDX3X	GO:0007059	chromosome segregation	"The process in which genetic material, in the form of chromosomes, is organized into specific structures and then physically separated and apportioned to two or more sets. In eukaryotes, chromosome segregation begins with the alignment of chromosomes at the metaphase plate, includes chromosome separation, and ends when chromosomes have completed movement to the spindle poles." [GOC:ai, GOC:mah]	biological_process
TLK2	GO:0007059	chromosome segregation	"The process in which genetic material, in the form of chromosomes, is organized into specific structures and then physically separated and apportioned to two or more sets. In eukaryotes, chromosome segregation begins with the alignment of chromosomes at the metaphase plate, includes chromosome separation, and ends when chromosomes have completed movement to the spindle poles." [GOC:ai, GOC:mah]	biological_process
PLAGL2	GO:0034378	chylomicron assembly	"The aggregation and arrangement of proteins and lipids in the intestine to form a chylomicron." [GOC:BHF, GOC:mah]	biological_process
SUFU	GO:0005929	cilium	"A specialized eukaryotic organelle that consists of a filiform extrusion of the cell surface. Each cilium is bounded by an extrusion of the cytoplasmic membrane, and contains a regular longitudinal array of microtubules, anchored basally in a centriole." [GOC:kmv, ISBN:0198547684]	cellular_component
PARVA	GO:0060271	cilium morphogenesis	"A process that is carried out at the cellular level and in which the structure of a cilium is organized." [GOC:BHF, GOC:dph]	biological_process
DYRK1A	GO:0007623	circadian rhythm	"Any biological process in an organism that recurs with a regularity of approximately 24 hours." [GOC:bf, GOC:go_curators]	biological_process
AAK1	GO:0030136	clathrin-coated vesicle	"A vesicle with a coat formed of clathrin connected to the membrane via one of the clathrin adaptor complexes." [GOC:mah, PMID:11252894]	cellular_component
KCNIP2	GO:0045163	clustering of voltage-gated potassium channels	"The process in which voltage-gated potassium channels become localized together in high densities. In animals, voltage-gated potassium (Kv) channels are clustered beneath the myelin sheath in regions immediately adjacent to paranodes, called juxtaparanodes, and along the inner mesaxon within the internode." [PMID:11456440]	biological_process
AAK1	GO:0005905	coated pit	"A part of the endomembrane system in the form of an invagination of a membrane upon which a clathrin coat forms, and that can be converted by vesicle budding into a clathrin-coated vesicle. Coated pits form on the plasma membrane, where they are involved in receptor-mediated selective transport of many proteins and other macromolecules across the cell membrane, in the trans-Golgi network, and on…	cellular_component
DBT	GO:0048037	cofactor binding	"Interacting selectively and non-covalently with a cofactor, a substance that is required for the activity of an enzyme or other protein. Cofactors may be inorganic, such as the metal atoms zinc, iron, and copper in certain forms, or organic, in which case they are referred to as coenzymes. Cofactors may either be bound tightly to active sites or bind loosely with the substrate." [ISBN:0198506732]	molecular_function
MTF1	GO:0001047	core promoter binding	"Interacting selectively and non-covalently with the regulatory region composed of the transcription start site and binding sites for the basal transcription machinery. Binding may occur as a sequence specific interaction or as an interaction observed only once a factor has been recruited to the DNA by other factors." [GOC:txnOH]	molecular_function
REST	GO:0001047	core promoter binding	"Interacting selectively and non-covalently with the regulatory region composed of the transcription start site and binding sites for the basal transcription machinery. Binding may occur as a sequence specific interaction or as an interaction observed only once a factor has been recruited to the DNA by other factors." [GOC:txnOH]	molecular_function
REST	GO:0001046	core promoter sequence-specific DNA binding	"Interacting selectively and non-covalently with a sequence of DNA that is part of a core promoter region composed of the transcription start site and binding sites for the basal transcription machinery. The transcribed region might be described as a gene, cistron, or operon." [GOC:txnOH]	molecular_function
BMP2	GO:0060128	corticotropin hormone secreting cell differentiation	"The process in which a relatively unspecialized cell acquires specialized structural and/or functional features of a corticotropic hormone secreting cell. An corticotropic hormone secreting cell is a basophil cell of the anterior pituitary that produces corticotropin." [GOC:dph]	biological_process
SPOPL	GO:0031463	Cul3-RING ubiquitin ligase complex	"A ubiquitin ligase complex in which a cullin from the Cul3 subfamily and a RING domain protein form the catalytic core; substrate specificity is conferred by a BTB-domain-containing protein." [PMID:15571813, PMID:15688063]	cellular_component
DCAF12	GO:0080008	Cul4-RING ubiquitin ligase complex	"A ubiquitin ligase complex in which a cullin from the Cul4 family and a RING domain protein form the catalytic core; substrate specificity is conferred by an adaptor protein." [PMID:16792691, PMID:18223036, PMID:18552200]	cellular_component
PDE1B	GO:0004112	cyclic-nucleotide phosphodiesterase activity	"Catalysis of the reaction: a nucleoside cyclic phosphate + H2O = a nucleoside phosphate." [GOC:mah]	molecular_function
OTUD7B	GO:0008234	cysteine-type peptidase activity	"Catalysis of the hydrolysis of peptide bonds in a polypeptide chain by a mechanism in which the sulfhydryl group of a cysteine residue at the active center acts as a nucleophile." [GOC:mah, http://merops.sanger.ac.uk/about/glossary.htm#CATTYPE]	molecular_function
BMP2	GO:0005125	cytokine activity	"Functions to control the survival, growth, differentiation and effector function of tissues and cells." [ISBN:0198599471]	molecular_function
BMP8B	GO:0005125	cytokine activity	"Functions to control the survival, growth, differentiation and effector function of tissues and cells." [ISBN:0198599471]	molecular_function
NODAL	GO:0005125	cytokine activity	"Functions to control the survival, growth, differentiation and effector function of tissues and cells." [ISBN:0198599471]	molecular_function
CD226	GO:0001816	cytokine production	"The appearance of a cytokine due to biosynthesis or secretion following a cellular stimulus, resulting in an increase in its intracellular or extracellular levels." [GOC:add, ISBN:0781735149]	biological_process
EIF4G3	GO:0019221	cytokine-mediated signaling pathway	"A series of molecular signals initiated by the binding of a cytokine to a receptor on the surface of a cell, and ending with regulation of a downstream cellular process, e.g. transcription." [GOC:mah, GOC:signaling, PMID:19295629]	biological_process
ADD2	GO:0005737	cytoplasm	"All of the contents of a cell excluding the plasma membrane and nucleus, but including other subcellular structures." [ISBN:0198547684]	cellular_component
ATG12	GO:0005737	cytoplasm	"All of the contents of a cell excluding the plasma membrane and nucleus, but including other subcellular structures." [ISBN:0198547684]	cellular_component
C6orf89	GO:0005737	cytoplasm	"All of the contents of a cell excluding the plasma membrane and nucleus, but including other subcellular structures." [ISBN:0198547684]	cellular_component
CAMKK2	GO:0005737	cytoplasm	"All of the contents of a cell excluding the plasma membrane and nucleus, but including other subcellular structures." [ISBN:0198547684]	cellular_component
CBL	GO:0005737	cytoplasm	"All of the contents of a cell excluding the plasma membrane and nucleus, but including other subcellular structures." [ISBN:0198547684]	cellular_component
CBX5	GO:0005737	cytoplasm	"All of the contents of a cell excluding the plasma membrane and nucleus, but including other subcellular structures." [ISBN:0198547684]	cellular_component
CEP44	GO:0005737	cytoplasm	"All of the contents of a cell excluding the plasma membrane and nucleus, but including other subcellular structures." [ISBN:0198547684]	cellular_component
CREBRF	GO:0005737	cytoplasm	"All of the contents of a cell excluding the plasma membrane and nucleus, but including other subcellular structures." [ISBN:0198547684]	cellular_component
CRLF3	GO:0005737	cytoplasm	"All of the contents of a cell excluding the plasma membrane and nucleus, but including other subcellular structures." [ISBN:0198547684]	cellular_component
CSNK1G1	GO:0005737	cytoplasm	"All of the contents of a cell excluding the plasma membrane and nucleus, but including other subcellular structures." [ISBN:0198547684]	cellular_component
DACT1	GO:0005737	cytoplasm	"All of the contents of a cell excluding the plasma membrane and nucleus, but including other subcellular structures." [ISBN:0198547684]	cellular_component
DBT	GO:0005737	cytoplasm	"All of the contents of a cell excluding the plasma membrane and nucleus, but including other subcellular structures." [ISBN:0198547684]	cellular_component
DCAF12	GO:0005737	cytoplasm	"All of the contents of a cell excluding the plasma membrane and nucleus, but including other subcellular structures." [ISBN:0198547684]	cellular_component
DDX3X	GO:0005737	cytoplasm	"All of the contents of a cell excluding the plasma membrane and nucleus, but including other subcellular structures." [ISBN:0198547684]	cellular_component
DUSP8	GO:0005737	cytoplasm	"All of the contents of a cell excluding the plasma membrane and nucleus, but including other subcellular structures." [ISBN:0198547684]	cellular_component
ENAH	GO:0005737	cytoplasm	"All of the contents of a cell excluding the plasma membrane and nucleus, but including other subcellular structures." [ISBN:0198547684]	cellular_component
FBXL20	GO:0005737	cytoplasm	"All of the contents of a cell excluding the plasma membrane and nucleus, but including other subcellular structures." [ISBN:0198547684]	cellular_component
FKBP5	GO:0005737	cytoplasm	"All of the contents of a cell excluding the plasma membrane and nucleus, but including other subcellular structures." [ISBN:0198547684]	cellular_component
FZD5	GO:0005737	cytoplasm	"All of the contents of a cell excluding the plasma membrane and nucleus, but including other subcellular structures." [ISBN:0198547684]	cellular_component
GNAT1	GO:0005737	cytoplasm	"All of the contents of a cell excluding the plasma membrane and nucleus, but including other subcellular structures." [ISBN:0198547684]	cellular_component
GRB2	GO:0005737	cytoplasm	"All of the contents of a cell excluding the plasma membrane and nucleus, but including other subcellular structures." [ISBN:0198547684]	cellular_component
GRSF1	GO:0005737	cytoplasm	"All of the contents of a cell excluding the plasma membrane and nucleus, but including other subcellular structures." [ISBN:0198547684]	cellular_component
GSDMC	GO:0005737	cytoplasm	"All of the contents of a cell excluding the plasma membrane and nucleus, but including other subcellular structures." [ISBN:0198547684]	cellular_component
HDAC4	GO:0005737	cytoplasm	"All of the contents of a cell excluding the plasma membrane and nucleus, but including other subcellular structures." [ISBN:0198547684]	cellular_component
IPO9	GO:0005737	cytoplasm	"All of the contents of a cell excluding the plasma membrane and nucleus, but including other subcellular structures." [ISBN:0198547684]	cellular_component
IQSEC2	GO:0005737	cytoplasm	"All of the contents of a cell excluding the plasma membrane and nucleus, but including other subcellular structures." [ISBN:0198547684]	cellular_component
KCNIP2	GO:0005737	cytoplasm	"All of the contents of a cell excluding the plasma membrane and nucleus, but including other subcellular structures." [ISBN:0198547684]	cellular_component
KLHL5	GO:0005737	cytoplasm	"All of the contents of a cell excluding the plasma membrane and nucleus, but including other subcellular structures." [ISBN:0198547684]	cellular_component
KPNA6	GO:0005737	cytoplasm	"All of the contents of a cell excluding the plasma membrane and nucleus, but including other subcellular structures." [ISBN:0198547684]	cellular_component
LPP	GO:0005737	cytoplasm	"All of the contents of a cell excluding the plasma membrane and nucleus, but including other subcellular structures." [ISBN:0198547684]	cellular_component
MAPK1	GO:0005737	cytoplasm	"All of the contents of a cell excluding the plasma membrane and nucleus, but including other subcellular structures." [ISBN:0198547684]	cellular_component
MKL2	GO:0005737	cytoplasm	"All of the contents of a cell excluding the plasma membrane and nucleus, but including other subcellular structures." [ISBN:0198547684]	cellular_component
MPHOSPH8	GO:0005737	cytoplasm	"All of the contents of a cell excluding the plasma membrane and nucleus, but including other subcellular structures." [ISBN:0198547684]	cellular_component
NEUROD1	GO:0005737	cytoplasm	"All of the contents of a cell excluding the plasma membrane and nucleus, but including other subcellular structures." [ISBN:0198547684]	cellular_component
NUFIP2	GO:0005737	cytoplasm	"All of the contents of a cell excluding the plasma membrane and nucleus, but including other subcellular structures." [ISBN:0198547684]	cellular_component
OTUD7B	GO:0005737	cytoplasm	"All of the contents of a cell excluding the plasma membrane and nucleus, but including other subcellular structures." [ISBN:0198547684]	cellular_component
PAPOLA	GO:0005737	cytoplasm	"All of the contents of a cell excluding the plasma membrane and nucleus, but including other subcellular structures." [ISBN:0198547684]	cellular_component
PARVA	GO:0005737	cytoplasm	"All of the contents of a cell excluding the plasma membrane and nucleus, but including other subcellular structures." [ISBN:0198547684]	cellular_component
PDE1B	GO:0005737	cytoplasm	"All of the contents of a cell excluding the plasma membrane and nucleus, but including other subcellular structures." [ISBN:0198547684]	cellular_component
PSMA5	GO:0005737	cytoplasm	"All of the contents of a cell excluding the plasma membrane and nucleus, but including other subcellular structures." [ISBN:0198547684]	cellular_component
RANBP10	GO:0005737	cytoplasm	"All of the contents of a cell excluding the plasma membrane and nucleus, but including other subcellular structures." [ISBN:0198547684]	cellular_component
RBMS3	GO:0005737	cytoplasm	"All of the contents of a cell excluding the plasma membrane and nucleus, but including other subcellular structures." [ISBN:0198547684]	cellular_component
REST	GO:0005737	cytoplasm	"All of the contents of a cell excluding the plasma membrane and nucleus, but including other subcellular structures." [ISBN:0198547684]	cellular_component
RNF144B	GO:0005737	cytoplasm	"All of the contents of a cell excluding the plasma membrane and nucleus, but including other subcellular structures." [ISBN:0198547684]	cellular_component
SAR1A	GO:0005737	cytoplasm	"All of the contents of a cell excluding the plasma membrane and nucleus, but including other subcellular structures." [ISBN:0198547684]	cellular_component
SARM1	GO:0005737	cytoplasm	"All of the contents of a cell excluding the plasma membrane and nucleus, but including other subcellular structures." [ISBN:0198547684]	cellular_component
SBDS	GO:0005737	cytoplasm	"All of the contents of a cell excluding the plasma membrane and nucleus, but including other subcellular structures." [ISBN:0198547684]	cellular_component
SLC2A1	GO:0005737	cytoplasm	"All of the contents of a cell excluding the plasma membrane and nucleus, but including other subcellular structures." [ISBN:0198547684]	cellular_component
SOX7	GO:0005737	cytoplasm	"All of the contents of a cell excluding the plasma membrane and nucleus, but including other subcellular structures." [ISBN:0198547684]	cellular_component
SRSF10	GO:0005737	cytoplasm	"All of the contents of a cell excluding the plasma membrane and nucleus, but including other subcellular structures." [ISBN:0198547684]	cellular_component
SSH2	GO:0005737	cytoplasm	"All of the contents of a cell excluding the plasma membrane and nucleus, but including other subcellular structures." [ISBN:0198547684]	cellular_component
SUFU	GO:0005737	cytoplasm	"All of the contents of a cell excluding the plasma membrane and nucleus, but including other subcellular structures." [ISBN:0198547684]	cellular_component
TFCP2L1	GO:0005737	cytoplasm	"All of the contents of a cell excluding the plasma membrane and nucleus, but including other subcellular structures." [ISBN:0198547684]	cellular_component
TOB2	GO:0005737	cytoplasm	"All of the contents of a cell excluding the plasma membrane and nucleus, but including other subcellular structures." [ISBN:0198547684]	cellular_component
TOLLIP	GO:0005737	cytoplasm	"All of the contents of a cell excluding the plasma membrane and nucleus, but including other subcellular structures." [ISBN:0198547684]	cellular_component
XPO5	GO:0005737	cytoplasm	"All of the contents of a cell excluding the plasma membrane and nucleus, but including other subcellular structures." [ISBN:0198547684]	cellular_component
ZDHHC9	GO:0005737	cytoplasm	"All of the contents of a cell excluding the plasma membrane and nucleus, but including other subcellular structures." [ISBN:0198547684]	cellular_component
TFCP2L1	GO:0007028	cytoplasm organization	"A process that is carried out at the cellular level which results in the assembly, arrangement of constituent parts, or disassembly of the cytoplasm. The cytoplasm is all of the contents of a cell excluding the plasma membrane and nucleus, but including other subcellular structures." [GOC:curators, GOC:dph, GOC:jl, GOC:mah]	biological_process
SLC30A8	GO:0016023	cytoplasmic membrane-bounded vesicle	"A membrane-bounded vesicle found in the cytoplasm of the cell." [GOC:ai, GOC:mah]	cellular_component
RANBP10	GO:0005881	cytoplasmic microtubule	"Any microtubule in the cytoplasm of a cell." [GOC:mah]	cellular_component
SUFU	GO:0042994	cytoplasmic sequestering of transcription factor	"The selective interaction of a transcription factor with specific molecules in the cytoplasm, thereby inhibiting its translocation into the nucleus." [GOC:jl]	biological_process
DDX3X	GO:0010494	cytoplasmic stress granule	"A dense aggregation in the cytosol composed of proteins and RNAs that appear when the cell is under stress." [GOC:ans, PMID:17284590, PMID:17601829, PMID:17967451, PMID:20368989]	cellular_component
SRSF10	GO:0016482	cytoplasmic transport	"The directed movement of substances (such as macromolecules, small molecules, ions) into, out of, or within the cytoplasm of a cell." [GOC:ai]	biological_process
SLC30A8	GO:0031410	cytoplasmic vesicle	"A vesicle formed of membrane or protein, found in the cytoplasm of a cell." [GOC:mah]	cellular_component
MAPK1	GO:0019858	cytosine metabolic process	"The chemical reactions and pathways involving cytosine, 4-amino-2-hydroxypyrimidine, a pyrimidine derivative that is one of the five main bases found in nucleic acids; it occurs widely in cytidine derivatives." [GOC:ai]	biological_process
DCX	GO:0005856	cytoskeleton	"Any of the various filamentous elements that form the internal framework of cells, and typically remain after treatment of the cells with mild detergent to remove membrane constituents and soluble components of the cytoplasm. The term embraces intermediate filaments, microfilaments, microtubules, the microtrabecular lattice, and other structures characterized by a polymeric filamentous nature an…	cellular_component
FRMPD4	GO:0005856	cytoskeleton	"Any of the various filamentous elements that form the internal framework of cells, and typically remain after treatment of the cells with mild detergent to remove membrane constituents and soluble components of the cytoplasm. The term embraces intermediate filaments, microfilaments, microtubules, the microtrabecular lattice, and other structures characterized by a polymeric filamentous nature an…	cellular_component
KLHL5	GO:0005856	cytoskeleton	"Any of the various filamentous elements that form the internal framework of cells, and typically remain after treatment of the cells with mild detergent to remove membrane constituents and soluble components of the cytoplasm. The term embraces intermediate filaments, microfilaments, microtubules, the microtrabecular lattice, and other structures characterized by a polymeric filamentous nature an…	cellular_component
MAPK1	GO:0005856	cytoskeleton	"Any of the various filamentous elements that form the internal framework of cells, and typically remain after treatment of the cells with mild detergent to remove membrane constituents and soluble components of the cytoplasm. The term embraces intermediate filaments, microfilaments, microtubules, the microtrabecular lattice, and other structures characterized by a polymeric filamentous nature an…	cellular_component
SSH2	GO:0005856	cytoskeleton	"Any of the various filamentous elements that form the internal framework of cells, and typically remain after treatment of the cells with mild detergent to remove membrane constituents and soluble components of the cytoplasm. The term embraces intermediate filaments, microfilaments, microtubules, the microtrabecular lattice, and other structures characterized by a polymeric filamentous nature an…	cellular_component
ABR	GO:0005829	cytosol	"The part of the cytoplasm that does not contain organelles but which does contain other particulate matter, such as protein complexes." [GOC:hgd, GOC:jl]	cellular_component
BCL2L2	GO:0005829	cytosol	"The part of the cytoplasm that does not contain organelles but which does contain other particulate matter, such as protein complexes." [GOC:hgd, GOC:jl]	cellular_component
CBL	GO:0005829	cytosol	"The part of the cytoplasm that does not contain organelles but which does contain other particulate matter, such as protein complexes." [GOC:hgd, GOC:jl]	cellular_component
DCX	GO:0005829	cytosol	"The part of the cytoplasm that does not contain organelles but which does contain other particulate matter, such as protein complexes." [GOC:hgd, GOC:jl]	cellular_component
EIF4G3	GO:0005829	cytosol	"The part of the cytoplasm that does not contain organelles but which does contain other particulate matter, such as protein complexes." [GOC:hgd, GOC:jl]	cellular_component
ENAH	GO:0005829	cytosol	"The part of the cytoplasm that does not contain organelles but which does contain other particulate matter, such as protein complexes." [GOC:hgd, GOC:jl]	cellular_component
GLS	GO:0005829	cytosol	"The part of the cytoplasm that does not contain organelles but which does contain other particulate matter, such as protein complexes." [GOC:hgd, GOC:jl]	cellular_component
GRB2	GO:0005829	cytosol	"The part of the cytoplasm that does not contain organelles but which does contain other particulate matter, such as protein complexes." [GOC:hgd, GOC:jl]	cellular_component
HDAC4	GO:0005829	cytosol	"The part of the cytoplasm that does not contain organelles but which does contain other particulate matter, such as protein complexes." [GOC:hgd, GOC:jl]	cellular_component
MAPK1	GO:0005829	cytosol	"The part of the cytoplasm that does not contain organelles but which does contain other particulate matter, such as protein complexes." [GOC:hgd, GOC:jl]	cellular_component
MOCS1	GO:0005829	cytosol	"The part of the cytoplasm that does not contain organelles but which does contain other particulate matter, such as protein complexes." [GOC:hgd, GOC:jl]	cellular_component
PARVA	GO:0005829	cytosol	"The part of the cytoplasm that does not contain organelles but which does contain other particulate matter, such as protein complexes." [GOC:hgd, GOC:jl]	cellular_component
PDE1B	GO:0005829	cytosol	"The part of the cytoplasm that does not contain organelles but which does contain other particulate matter, such as protein complexes." [GOC:hgd, GOC:jl]	cellular_component
PIK3R3	GO:0005829	cytosol	"The part of the cytoplasm that does not contain organelles but which does contain other particulate matter, such as protein complexes." [GOC:hgd, GOC:jl]	cellular_component
PLEKHG2	GO:0005829	cytosol	"The part of the cytoplasm that does not contain organelles but which does contain other particulate matter, such as protein complexes." [GOC:hgd, GOC:jl]	cellular_component
PSMA5	GO:0005829	cytosol	"The part of the cytoplasm that does not contain organelles but which does contain other particulate matter, such as protein complexes." [GOC:hgd, GOC:jl]	cellular_component
RANBP10	GO:0005829	cytosol	"The part of the cytoplasm that does not contain organelles but which does contain other particulate matter, such as protein complexes." [GOC:hgd, GOC:jl]	cellular_component
RASGRF1	GO:0005829	cytosol	"The part of the cytoplasm that does not contain organelles but which does contain other particulate matter, such as protein complexes." [GOC:hgd, GOC:jl]	cellular_component
REST	GO:0005829	cytosol	"The part of the cytoplasm that does not contain organelles but which does contain other particulate matter, such as protein complexes." [GOC:hgd, GOC:jl]	cellular_component
RNF41	GO:0005829	cytosol	"The part of the cytoplasm that does not contain organelles but which does contain other particulate matter, such as protein complexes." [GOC:hgd, GOC:jl]	cellular_component
RPL23A	GO:0005829	cytosol	"The part of the cytoplasm that does not contain organelles but which does contain other particulate matter, such as protein complexes." [GOC:hgd, GOC:jl]	cellular_component
RRP1B	GO:0005829	cytosol	"The part of the cytoplasm that does not contain organelles but which does contain other particulate matter, such as protein complexes." [GOC:hgd, GOC:jl]	cellular_component
TOLLIP	GO:0005829	cytosol	"The part of the cytoplasm that does not contain organelles but which does contain other particulate matter, such as protein complexes." [GOC:hgd, GOC:jl]	cellular_component
TRAF3	GO:0005829	cytosol	"The part of the cytoplasm that does not contain organelles but which does contain other particulate matter, such as protein complexes." [GOC:hgd, GOC:jl]	cellular_component
XPO5	GO:0005829	cytosol	"The part of the cytoplasm that does not contain organelles but which does contain other particulate matter, such as protein complexes." [GOC:hgd, GOC:jl]	cellular_component
RPL23A	GO:0022625	cytosolic large ribosomal subunit	"The large subunit of a ribosome located in the cytosol." [GOC:mtg_sensu]	cellular_component
DDX3X	GO:0022627	cytosolic small ribosomal subunit	"The small subunit of a ribosome located in the cytosol." [GOC:mtg_sensu]	cellular_component
SLC2A1	GO:0070837	dehydroascorbic acid transport	"The directed movement of dehydroascorbate into, out of or within a cell, or between cells, by means of some agent such as a transporter or pore. Dehydroascorbate, 5-(1,2-dihydroxyethyl)furan-2,3,4(5H)-trione, is an oxidized form of vitamin C." [GOC:sl]	biological_process
SLC2A1	GO:0033300	dehydroascorbic acid transporter activity	"Enables the directed movement of dehydroascorbate, 5-(1,2-dihydroxyethyl)furan-2,3,4(5H)-trione, into, out of or within a cell, or between cells, by means of some agent such as a transporter or pore." [CHEBI:17242]	molecular_function
KCND1	GO:0005251	delayed rectifier potassium channel activity	"Catalysis of the transmembrane transfer of a potassium ion by a delayed rectifying voltage-gated channel. A delayed rectifying current-voltage relation is one where channel activation kinetics are time-dependent, and activation is slow." [GOC:mah, PMID:11343411, PMID:2462513]	molecular_function
DACT1	GO:0070097	delta-catenin binding	"Interacting selectively and non-covalently with the delta subunit of the catenin complex." [GOC:rph]	molecular_function
KCND1	GO:0030425	dendrite	"A neuron projection that has a short, tapering, often branched, morphology, receives and integrates signals from other neurons or from sensory stimuli, and conducts a nerve impulse towards the axon or the cell body. In most neurons, the impulse is conveyed from dendrites to axon via the cell body, but in some types of unipolar neuron, the impulse does not travel via the cell body." [GOC:dos, GOC…	cellular_component
SARM1	GO:0030425	dendrite	"A neuron projection that has a short, tapering, often branched, morphology, receives and integrates signals from other neurons or from sensory stimuli, and conducts a nerve impulse towards the axon or the cell body. In most neurons, the impulse is conveyed from dendrites to axon via the cell body, but in some types of unipolar neuron, the impulse does not travel via the cell body." [GOC:dos, GOC…	cellular_component
MAPK1	GO:0032839	dendrite cytoplasm	"All of the contents of a dendrite, excluding the surrounding plasma membrane." [GOC:mah]	cellular_component
DACT1	GO:0048813	dendrite morphogenesis	"The process in which the anatomical structures of a dendrite are generated and organized. A dendrite is a freely branching protoplasmic process of a nerve cell." [GOC:jl, ISBN:0198506732]	biological_process
DCX	GO:0048813	dendrite morphogenesis	"The process in which the anatomical structures of a dendrite are generated and organized. A dendrite is a freely branching protoplasmic process of a nerve cell." [GOC:jl, ISBN:0198506732]	biological_process
FRMPD4	GO:0043197	dendritic spine	"Protrusion from a dendrite. Spines are specialised subcellular compartments involved in the synaptic transmission. They are linked to the dendritic shaft by a restriction. Because of their bulb shape, they function as a biochemical and an electrical compartment. Spine remodeling is though to be involved in synaptic plasticity." [GOC:nln]	cellular_component
NEUROD1	GO:0021542	dentate gyrus development	"The process whose specific outcome is the progression of the dentate gyrus over time, from its formation to the mature structure. The dentate gyrus is one of two interlocking gyri of the hippocampus. It contains granule cells, which project to the pyramidal cells and interneurons of the CA3 region of the ammon gyrus." [GO_REF:0000021, GOC:cls, GOC:dgh, GOC:dph, GOC:jid, GOC:mtg_15jun06, ISBN:083…	biological_process
DUSP8	GO:0016311	dephosphorylation	"The process of removing one or more phosphoric (ester or anhydride) residues from a molecule." [ISBN:0198506732]	biological_process
SSH2	GO:0016311	dephosphorylation	"The process of removing one or more phosphoric (ester or anhydride) residues from a molecule." [ISBN:0198506732]	biological_process
KCNIP2	GO:0005513	detection of calcium ion	"The series of events in which a calcium ion stimulus is received by a cell and converted into a molecular signal." [GOC:pg]	biological_process
GNAT1	GO:0001580	detection of chemical stimulus involved in sensory perception of bitter taste	"The series of events required for a bitter taste stimulus to be received and converted to a molecular signal." [GOC:go_curators]	biological_process
GNAT1	GO:0050908	detection of light stimulus involved in visual perception	"The series of events involved in visual perception in which a sensory light stimulus is received by a cell and converted into a molecular signal." [GOC:ai]	biological_process
TFCP2L1	GO:0008340	determination of adult lifespan	"The control of viability and duration in the adult phase of the life-cycle." [GOC:ems]	biological_process
NODAL	GO:0007368	determination of left/right symmetry	"The establishment of an organism's body plan or part of an organism with respect to the left and right halves. The pattern can either be symmetric, such that the halves are mirror images, or asymmetric where the pattern deviates from this symmetry." [GOC:dph, GOC:jid]	biological_process
SUFU	GO:0007368	determination of left/right symmetry	"The establishment of an organism's body plan or part of an organism with respect to the left and right halves. The pattern can either be symmetric, such that the halves are mirror images, or asymmetric where the pattern deviates from this symmetry." [GOC:dph, GOC:jid]	biological_process
MREG	GO:0048066	developmental pigmentation	"The developmental process that results in the deposition of coloring matter in an organism, tissue or cell." [ISBN:0582227089]	biological_process
SLC2A1	GO:0055056	D-glucose transmembrane transporter activity	"Catalysis of the transfer of the D-enantiomer of the hexose monosaccharide glucose from one side of the membrane to the other." [GOC:jid, GOC:jsg, GOC:mah]	molecular_function
NODAL	GO:0055123	digestive system development	"The process whose specific outcome is the progression of the digestive system over time, from its formation to the mature structure. The digestive system is the entire structure in which digestion takes place. Digestion is all of the physical, chemical, and biochemical processes carried out by multicellular organisms to break down ingested nutrients into components that may be easily absorbed an…	biological_process
NODAL	GO:0048546	digestive tract morphogenesis	"The process in which the anatomical structures of the digestive tract are generated and organized. The digestive tract is the anatomical structure through which food passes and is processed." [GOC:dph, GOC:go_curators, PMID:12618131]	biological_process
DBT	GO:0043754	dihydrolipoyllysine-residue (2-methylpropanoyl)transferase activity	"Catalysis of the reaction: 2-methylpropanoyl-CoA + enzyme N6-(dihydrolipoyl)lysine = CoA + enzyme N6-(S-[2-methylpropanoyl]dihydrolipoyl)lysine." [EC:2.3.1.168]	molecular_function
DLAT	GO:0004742	dihydrolipoyllysine-residue acetyltransferase activity	"Catalysis of the reaction: acetyl-CoA + dihydrolipoamide = CoA + S-acetyldihydrolipoamide." [EC:2.3.1.12]	molecular_function
CSRNP3	GO:0003677	DNA binding	"Any molecular function by which a gene product interacts selectively and non-covalently with DNA (deoxyribonucleic acid)." [GOC:dph, GOC:jl, GOC:tb, GOC:vw]	molecular_function
DDX3X	GO:0003677	DNA binding	"Any molecular function by which a gene product interacts selectively and non-covalently with DNA (deoxyribonucleic acid)." [GOC:dph, GOC:jl, GOC:tb, GOC:vw]	molecular_function
EIF4G3	GO:0003677	DNA binding	"Any molecular function by which a gene product interacts selectively and non-covalently with DNA (deoxyribonucleic acid)." [GOC:dph, GOC:jl, GOC:tb, GOC:vw]	molecular_function
FOXG1	GO:0003677	DNA binding	"Any molecular function by which a gene product interacts selectively and non-covalently with DNA (deoxyribonucleic acid)." [GOC:dph, GOC:jl, GOC:tb, GOC:vw]	molecular_function
H3F3B	GO:0003677	DNA binding	"Any molecular function by which a gene product interacts selectively and non-covalently with DNA (deoxyribonucleic acid)." [GOC:dph, GOC:jl, GOC:tb, GOC:vw]	molecular_function
HDAC4	GO:0003677	DNA binding	"Any molecular function by which a gene product interacts selectively and non-covalently with DNA (deoxyribonucleic acid)." [GOC:dph, GOC:jl, GOC:tb, GOC:vw]	molecular_function
KLF15	GO:0003677	DNA binding	"Any molecular function by which a gene product interacts selectively and non-covalently with DNA (deoxyribonucleic acid)." [GOC:dph, GOC:jl, GOC:tb, GOC:vw]	molecular_function
LBX2	GO:0003677	DNA binding	"Any molecular function by which a gene product interacts selectively and non-covalently with DNA (deoxyribonucleic acid)." [GOC:dph, GOC:jl, GOC:tb, GOC:vw]	molecular_function
MAFG	GO:0003677	DNA binding	"Any molecular function by which a gene product interacts selectively and non-covalently with DNA (deoxyribonucleic acid)." [GOC:dph, GOC:jl, GOC:tb, GOC:vw]	molecular_function
MAPK1	GO:0003677	DNA binding	"Any molecular function by which a gene product interacts selectively and non-covalently with DNA (deoxyribonucleic acid)." [GOC:dph, GOC:jl, GOC:tb, GOC:vw]	molecular_function
MEF2D	GO:0003677	DNA binding	"Any molecular function by which a gene product interacts selectively and non-covalently with DNA (deoxyribonucleic acid)." [GOC:dph, GOC:jl, GOC:tb, GOC:vw]	molecular_function
MNT	GO:0003677	DNA binding	"Any molecular function by which a gene product interacts selectively and non-covalently with DNA (deoxyribonucleic acid)." [GOC:dph, GOC:jl, GOC:tb, GOC:vw]	molecular_function
MTF1	GO:0003677	DNA binding	"Any molecular function by which a gene product interacts selectively and non-covalently with DNA (deoxyribonucleic acid)." [GOC:dph, GOC:jl, GOC:tb, GOC:vw]	molecular_function
NEUROD1	GO:0003677	DNA binding	"Any molecular function by which a gene product interacts selectively and non-covalently with DNA (deoxyribonucleic acid)." [GOC:dph, GOC:jl, GOC:tb, GOC:vw]	molecular_function
NFRKB	GO:0003677	DNA binding	"Any molecular function by which a gene product interacts selectively and non-covalently with DNA (deoxyribonucleic acid)." [GOC:dph, GOC:jl, GOC:tb, GOC:vw]	molecular_function
NFX1	GO:0003677	DNA binding	"Any molecular function by which a gene product interacts selectively and non-covalently with DNA (deoxyribonucleic acid)." [GOC:dph, GOC:jl, GOC:tb, GOC:vw]	molecular_function
NPAS4	GO:0003677	DNA binding	"Any molecular function by which a gene product interacts selectively and non-covalently with DNA (deoxyribonucleic acid)." [GOC:dph, GOC:jl, GOC:tb, GOC:vw]	molecular_function
OTUD7B	GO:0003677	DNA binding	"Any molecular function by which a gene product interacts selectively and non-covalently with DNA (deoxyribonucleic acid)." [GOC:dph, GOC:jl, GOC:tb, GOC:vw]	molecular_function
PAX8	GO:0003677	DNA binding	"Any molecular function by which a gene product interacts selectively and non-covalently with DNA (deoxyribonucleic acid)." [GOC:dph, GOC:jl, GOC:tb, GOC:vw]	molecular_function
PHC3	GO:0003677	DNA binding	"Any molecular function by which a gene product interacts selectively and non-covalently with DNA (deoxyribonucleic acid)." [GOC:dph, GOC:jl, GOC:tb, GOC:vw]	molecular_function
REST	GO:0003677	DNA binding	"Any molecular function by which a gene product interacts selectively and non-covalently with DNA (deoxyribonucleic acid)." [GOC:dph, GOC:jl, GOC:tb, GOC:vw]	molecular_function
RORA	GO:0003677	DNA binding	"Any molecular function by which a gene product interacts selectively and non-covalently with DNA (deoxyribonucleic acid)." [GOC:dph, GOC:jl, GOC:tb, GOC:vw]	molecular_function
SOX6	GO:0003677	DNA binding	"Any molecular function by which a gene product interacts selectively and non-covalently with DNA (deoxyribonucleic acid)." [GOC:dph, GOC:jl, GOC:tb, GOC:vw]	molecular_function
SSH2	GO:0003677	DNA binding	"Any molecular function by which a gene product interacts selectively and non-covalently with DNA (deoxyribonucleic acid)." [GOC:dph, GOC:jl, GOC:tb, GOC:vw]	molecular_function
TBL1XR1	GO:0003677	DNA binding	"Any molecular function by which a gene product interacts selectively and non-covalently with DNA (deoxyribonucleic acid)." [GOC:dph, GOC:jl, GOC:tb, GOC:vw]	molecular_function
TBX6	GO:0003677	DNA binding	"Any molecular function by which a gene product interacts selectively and non-covalently with DNA (deoxyribonucleic acid)." [GOC:dph, GOC:jl, GOC:tb, GOC:vw]	molecular_function
TFCP2L1	GO:0003677	DNA binding	"Any molecular function by which a gene product interacts selectively and non-covalently with DNA (deoxyribonucleic acid)." [GOC:dph, GOC:jl, GOC:tb, GOC:vw]	molecular_function
ZNF182	GO:0003677	DNA binding	"Any molecular function by which a gene product interacts selectively and non-covalently with DNA (deoxyribonucleic acid)." [GOC:dph, GOC:jl, GOC:tb, GOC:vw]	molecular_function
ZNF507	GO:0003677	DNA binding	"Any molecular function by which a gene product interacts selectively and non-covalently with DNA (deoxyribonucleic acid)." [GOC:dph, GOC:jl, GOC:tb, GOC:vw]	molecular_function
ZNF652	GO:0003677	DNA binding	"Any molecular function by which a gene product interacts selectively and non-covalently with DNA (deoxyribonucleic acid)." [GOC:dph, GOC:jl, GOC:tb, GOC:vw]	molecular_function
ZNF71	GO:0003677	DNA binding	"Any molecular function by which a gene product interacts selectively and non-covalently with DNA (deoxyribonucleic acid)." [GOC:dph, GOC:jl, GOC:tb, GOC:vw]	molecular_function
ZNF805	GO:0003677	DNA binding	"Any molecular function by which a gene product interacts selectively and non-covalently with DNA (deoxyribonucleic acid)." [GOC:dph, GOC:jl, GOC:tb, GOC:vw]	molecular_function
FOXG1	GO:0008301	DNA binding, bending	"The activity of binding selectively and non-covalently to and distorting the original structure of DNA, typically a straight helix, into a bend, or increasing the bend if the original structure was intrinsically bent due to its sequence." [GOC:krc, GOC:vw, PMID:10710711, PMID:19037758]	molecular_function
PSMA5	GO:0006977	DNA damage response, signal transduction by p53 class mediator resulting in cell cycle arrest	"A cascade of processes induced by the cell cycle regulator phosphoprotein p53, or an equivalent protein, in response to the detection of DNA damage and resulting in the stopping or reduction in rate of the cell cycle." [GOC:go_curators]	biological_process
NFRKB	GO:0006310	DNA recombination	"Any process in which a new genotype is formed by reassortment of genes resulting in gene combinations different from those that were present in the parents. In eukaryotes genetic recombination can occur by chromosome assortment, intrachromosomal recombination, or nonreciprocal interchromosomal recombination. Intrachromosomal recombination occurs by crossing over. In bacteria it may occur by gene…	biological_process
RBM14	GO:0006310	DNA recombination	"Any process in which a new genotype is formed by reassortment of genes resulting in gene combinations different from those that were present in the parents. In eukaryotes genetic recombination can occur by chromosome assortment, intrachromosomal recombination, or nonreciprocal interchromosomal recombination. Intrachromosomal recombination occurs by crossing over. In bacteria it may occur by gene…	biological_process
NFRKB	GO:0006281	DNA repair	"The process of restoring DNA after damage. Genomes are subject to damage by chemical and physical agents in the environment (e.g. UV and ionizing radiations, chemical mutagens, fungal and bacterial toxins, etc.) and by free radicals or alkylating agents endogenously generated in metabolism. DNA is also damaged because of errors during its replication. A variety of different DNA repair pathways h…	biological_process
RBM14	GO:0006281	DNA repair	"The process of restoring DNA after damage. Genomes are subject to damage by chemical and physical agents in the environment (e.g. UV and ionizing radiations, chemical mutagens, fungal and bacterial toxins, etc.) and by free radicals or alkylating agents endogenously generated in metabolism. DNA is also damaged because of errors during its replication. A variety of different DNA repair pathways h…	biological_process
UBE2W	GO:0006281	DNA repair	"The process of restoring DNA after damage. Genomes are subject to damage by chemical and physical agents in the environment (e.g. UV and ionizing radiations, chemical mutagens, fungal and bacterial toxins, etc.) and by free radicals or alkylating agents endogenously generated in metabolism. DNA is also damaged because of errors during its replication. A variety of different DNA repair pathways h…	biological_process
IGF1	GO:0006260	DNA replication	"The cellular metabolic process in which a cell duplicates one or more molecules of DNA. DNA replication begins when specific sequences, known as origins of replication, are recognized and bound by initiation proteins, and ends when the original DNA molecule has been completely duplicated and the copies topologically separated. The unit of replication usually corresponds to the genome of the cell…	biological_process
RBM14	GO:0006260	DNA replication	"The cellular metabolic process in which a cell duplicates one or more molecules of DNA. DNA replication begins when specific sequences, known as origins of replication, are recognized and bound by initiation proteins, and ends when the original DNA molecule has been completely duplicated and the copies topologically separated. The unit of replication usually corresponds to the genome of the cell…	biological_process
RBMS1	GO:0006260	DNA replication	"The cellular metabolic process in which a cell duplicates one or more molecules of DNA. DNA replication begins when specific sequences, known as origins of replication, are recognized and bound by initiation proteins, and ends when the original DNA molecule has been completely duplicated and the copies topologically separated. The unit of replication usually corresponds to the genome of the cell…	biological_process
PURB	GO:0005662	DNA replication factor A complex	"A conserved heterotrimeric complex that binds nonspecifically to single-stranded DNA and is required for multiple processes in eukaryotic DNA metabolism, including DNA replication, DNA repair, and recombination. In all eukaryotic organisms examined the complex is composed of subunits of approximately 70, 30, and 14 kDa." [PMID:9242902]	cellular_component
FOXG1	GO:0009953	dorsal/ventral pattern formation	"The regionalization process in which the areas along the dorsal/ventral axis are established that will lead to differences in cell differentiation. The dorsal/ventral axis is defined by a line that runs orthogonal to both the anterior/posterior and left/right axes. The dorsal end is defined by the upper or back side of an organism. The ventral end is defined by the lower or front side of an orga…	biological_process
FOXG1	GO:0003690	double-stranded DNA binding	"Interacting selectively and non-covalently with double-stranded DNA." [GOC:elh]	molecular_function
NEUROD1	GO:0003690	double-stranded DNA binding	"Interacting selectively and non-covalently with double-stranded DNA." [GOC:elh]	molecular_function
PURB	GO:0003690	double-stranded DNA binding	"Interacting selectively and non-covalently with double-stranded DNA." [GOC:elh]	molecular_function
RBMS1	GO:0003690	double-stranded DNA binding	"Interacting selectively and non-covalently with double-stranded DNA." [GOC:elh]	molecular_function
MAPK1	GO:0005769	early endosome	"A membrane-bounded organelle that receives incoming material from primary endocytic vesicles that have been generated by clathrin-dependent and clathrin-independent endocytosis; vesicles fuse with the early endosome to deliver cargo for sorting into recycling or degradation pathways." [GOC:mah, PMID:19696797]	cellular_component
NEUROD1	GO:0070888	E-box binding	"Interacting selectively and non-covalently with an E-box, a DNA motif with the consensus sequence CANNTG that is found in the promoters of a wide array of genes expressed in neurons, muscle and other tissues." [GOC:BHF, GOC:vk, PMID:11812799]	molecular_function
PDIA4	GO:0009055	electron carrier activity	"Any molecular entity that serves as an electron acceptor and electron donor in an electron transport system." [ISBN:0198506732]	molecular_function
BMP2	GO:0009790	embryo development	"The process whose specific outcome is the progression of an embryo from its formation until the end of its embryonic life stage. The end of the embryonic stage is organism-specific. For example, for mammals, the process would begin with zygote formation and end with birth. For insects, the process would begin at zygote formation and end with larval hatching. For plant zygotic embryos, this would…	biological_process
FOXG1	GO:0009792	embryo development ending in birth or egg hatching	"The process whose specific outcome is the progression of an embryo over time, from zygote formation until the end of the embryonic life stage. The end of the embryonic life stage is organism-specific and may be somewhat arbitrary; for mammals it is usually considered to be birth, for insects the hatching of the first instar larva from the eggshell." [GOC:go_curators, GOC:isa_complete, GOC:mtg_se…	biological_process
FZD5	GO:0000578	embryonic axis specification	"The establishment, maintenance and elaboration of a pattern along a line or a point in an embryo." [GOC:dph, GOC:go_curators, GOC:sdb_2009, GOC:tb]	biological_process
FZD5	GO:0031076	embryonic camera-type eye development	"The process occurring during the embryonic phase whose specific outcome is the progression of the eye over time, from its formation to the mature structure." [GOC:mah, GOC:mtg_sensu]	biological_process
NODAL	GO:0048701	embryonic cranial skeleton morphogenesis	"The process in which the anatomical structures of the cranial skeleton are generated and organized during the embryonic phase." [GOC:dsf, GOC:jid, PMID:16049113]	biological_process
BMP2	GO:0035054	embryonic heart tube anterior/posterior pattern specification	"The establishment, maintenance and elaboration of cell differentiation that results in the anterior/posterior subdivision of the embryonic heart tube. In Drosophila this results in subdivision of the dorsal vessel into to the posterior heart proper and the anterior aorta." [GOC:bf, PMID:12435360]	biological_process
NODAL	GO:0035050	embryonic heart tube development	"The process whose specific outcome is the progression of the embryonic heart tube over time, from its formation to the mature structure. The heart tube forms as the heart rudiment from the heart field." [GOC:go_curators]	biological_process
DACT1	GO:0048619	embryonic hindgut morphogenesis	"The process in which the anatomical structures of the hindgut are generated and organized, during the embryonic phase." [GOC:jid, GOC:rc]	biological_process
DACT1	GO:0048598	embryonic morphogenesis	"The process in which anatomical structures are generated and organized during the embryonic phase. The embryonic phase begins with zygote formation. The end of the embryonic phase is organism-specific. For example, it would be at birth for mammals, larval hatching for insects and seed dormancy in plants." [GOC:jid, GOC:mtg_sensu]	biological_process
MKL2	GO:0048568	embryonic organ development	"Development, taking place during the embryonic phase, of a tissue or tissues that work together to perform a specific function or functions. Development pertains to the process whose specific outcome is the progression of a structure over time, from its formation to the mature structure. Organs are commonly observed as visibly distinct structures, but may also exist as loosely associated cluster…	biological_process
NEUROD1	GO:0048562	embryonic organ morphogenesis	"Morphogenesis, during the embryonic phase, of a tissue or tissues that work together to perform a specific function or functions. Morphogenesis is the process in which anatomical structures are generated and organized. Organs are commonly observed as visibly distinct structures, but may also exist as loosely associated clusters of cells that work together to perform a specific function or functi…	biological_process
NODAL	GO:0009880	embryonic pattern specification	"The process that results in the patterns of cell differentiation that will arise in an embryo." [GOC:go_curators, ISBN:0521436125]	biological_process
NODAL	GO:0001892	embryonic placenta development	"The embryonically driven process whose specific outcome is the progression of the placenta over time, from its formation to the mature structure. The placenta is an organ of metabolic interchange between fetus and mother, partly of embryonic origin and partly of maternal origin." [GOC:add, ISBN:068340007X]	biological_process
NODAL	GO:0060136	embryonic process involved in female pregnancy	"A reproductive process occurring in the embryo or fetus that allows the embryo or fetus to develop within the mother." [GOC:dph]	biological_process
SULF1	GO:0048706	embryonic skeletal system development	"The process, occurring during the embryonic phase, whose specific outcome is the progression of the skeleton over time, from its formation to the mature structure." [GOC:dph, GOC:dsf, GOC:jid, GOC:tb, PMID:16049113]	biological_process
BMP2	GO:0003203	endocardial cushion morphogenesis	"The process in which the anatomical structure of the endocardial cushion is generated and organized. The endocardial cushion is a specialized region of mesenchymal cells that will give rise to the heart septa and valves." [GOC:mtg_heart]	biological_process
CHIT1	GO:0008843	endochitinase activity	"Catalysis of the hydrolysis of nonterminal (1->4)-beta linkages of N-acetyl-D-glucosamine (GlcNAc) polymers of chitin and chitodextrins. Typically, endochitinases cleave randomly within the chitin chain." [EC:3.2.1.-, GOC:bf, GOC:kah, GOC:pde, PMID:11468293]	molecular_function
MEF2D	GO:0001958	endochondral ossification	"Replacement ossification wherein bone tissue replaces cartilage." [GO_REF:0000034, ISBN:0878932437]	biological_process
NEUROD1	GO:0031018	endocrine pancreas development	"The process whose specific outcome is the progression of the endocrine pancreas over time, from its formation to the mature structure. The endocrine pancreas is made up of islet cells that produce insulin, glucagon and somatostatin." [GOC:cvs]	biological_process
AAK1	GO:0006897	endocytosis	"A vesicle-mediated transport process in which cells take up external materials or membrane constituents by the invagination of a small region of the plasma membrane to form a new membrane-bounded vesicle." [GOC:mah, ISBN:0198506732, ISBN:0716731363]	biological_process
NODAL	GO:0007492	endoderm development	"The process whose specific outcome is the progression of the endoderm over time, from its formation to the mature structure. The endoderm is the innermost germ layer that develops into the gastrointestinal tract, the lungs and associated tissues." [GOC:dph, GOC:tb]	biological_process
SOX7	GO:0001706	endoderm formation	"The formation of the endoderm during gastrulation." [GOC:go_curators]	biological_process
NODAL	GO:0035987	endodermal cell differentiation	"The process in which a relatively unspecialized cell acquires the specialized features of an endoderm cell, a cell of the inner of the three germ layers of the embryo." [CL:0000223, GOC:yaf, PMID:17624332]	biological_process
PAPPA	GO:0004175	endopeptidase activity	"Catalysis of the hydrolysis of internal, alpha-peptide bonds in a polypeptide chain." [http://merops.sanger.ac.uk/about/glossary.htm#ENDOPEPTIDASE]	molecular_function
PSMA5	GO:0004175	endopeptidase activity	"Catalysis of the hydrolysis of internal, alpha-peptide bonds in a polypeptide chain." [http://merops.sanger.ac.uk/about/glossary.htm#ENDOPEPTIDASE]	molecular_function
PDIA4	GO:0005783	endoplasmic reticulum	"The irregular network of unit membranes, visible only by electron microscopy, that occurs in the cytoplasm of many eukaryotic cells. The membranes form a complex meshwork of tubular channels, which are often expanded into slitlike cavities called cisternae. The ER takes two forms, rough (or granular), with ribosomes adhering to the outer surface, and smooth (with no ribosomes attached)." [ISBN:0…	cellular_component
SAR1A	GO:0005783	endoplasmic reticulum	"The irregular network of unit membranes, visible only by electron microscopy, that occurs in the cytoplasm of many eukaryotic cells. The membranes form a complex meshwork of tubular channels, which are often expanded into slitlike cavities called cisternae. The ER takes two forms, rough (or granular), with ribosomes adhering to the outer surface, and smooth (with no ribosomes attached)." [ISBN:0…	cellular_component
SCN5A	GO:0005783	endoplasmic reticulum	"The irregular network of unit membranes, visible only by electron microscopy, that occurs in the cytoplasm of many eukaryotic cells. The membranes form a complex meshwork of tubular channels, which are often expanded into slitlike cavities called cisternae. The ER takes two forms, rough (or granular), with ribosomes adhering to the outer surface, and smooth (with no ribosomes attached)." [ISBN:0…	cellular_component
SEC63	GO:0005783	endoplasmic reticulum	"The irregular network of unit membranes, visible only by electron microscopy, that occurs in the cytoplasm of many eukaryotic cells. The membranes form a complex meshwork of tubular channels, which are often expanded into slitlike cavities called cisternae. The ER takes two forms, rough (or granular), with ribosomes adhering to the outer surface, and smooth (with no ribosomes attached)." [ISBN:0…	cellular_component
SULF1	GO:0005783	endoplasmic reticulum	"The irregular network of unit membranes, visible only by electron microscopy, that occurs in the cytoplasm of many eukaryotic cells. The membranes form a complex meshwork of tubular channels, which are often expanded into slitlike cavities called cisternae. The ER takes two forms, rough (or granular), with ribosomes adhering to the outer surface, and smooth (with no ribosomes attached)." [ISBN:0…	cellular_component
PDIA4	GO:0005788	endoplasmic reticulum lumen	"The volume enclosed by the membranes of the endoplasmic reticulum." [ISBN:0198547684]	cellular_component
KSR1	GO:0005789	endoplasmic reticulum membrane	"The lipid bilayer surrounding the endoplasmic reticulum." [GOC:mah]	cellular_component
SEC63	GO:0005789	endoplasmic reticulum membrane	"The lipid bilayer surrounding the endoplasmic reticulum." [GOC:mah]	cellular_component
TMCO1	GO:0005789	endoplasmic reticulum membrane	"The lipid bilayer surrounding the endoplasmic reticulum." [GOC:mah]	cellular_component
ZDHHC9	GO:0005789	endoplasmic reticulum membrane	"The lipid bilayer surrounding the endoplasmic reticulum." [GOC:mah]	cellular_component
GRB2	GO:0005768	endosome	"A membrane-bounded organelle to which materials ingested by endocytosis are delivered." [ISBN:0198506732, PMID:19696797]	cellular_component
TRAF3	GO:0005768	endosome	"A membrane-bounded organelle to which materials ingested by endocytosis are delivered." [ISBN:0198506732, PMID:19696797]	cellular_component
SLC2A1	GO:0006112	energy reserve metabolic process	"The chemical reactions and pathways by which a cell derives energy from stored compounds such as fats or glycogen." [GOC:mah]	biological_process
NEUROD1	GO:0035883	enteroendocrine cell differentiation	"The process in which a relatively unspecialized cell acquires specialized structural and/or functional features of an enteroendocrine cell. Enteroendocrine cells are hormonally active epithelial cells in the gut that constitute the diffuse neuroendocrine system." [CL:0000164, GOC:bf]	biological_process
CBX5	GO:0019899	enzyme binding	"Interacting selectively and non-covalently with any enzyme." [GOC:jl]	molecular_function
SCN5A	GO:0019899	enzyme binding	"Interacting selectively and non-covalently with any enzyme." [GOC:jl]	molecular_function
CBL	GO:0046875	ephrin receptor binding	"Interacting selectively and non-covalently with an ephrin receptor." [GOC:ai]	molecular_function
EFNA5	GO:0046875	ephrin receptor binding	"Interacting selectively and non-covalently with an ephrin receptor." [GOC:ai]	molecular_function
GRB2	GO:0046875	ephrin receptor binding	"Interacting selectively and non-covalently with an ephrin receptor." [GOC:ai]	molecular_function
EFNA5	GO:0048013	ephrin receptor signaling pathway	"The series of molecular signals generated as a consequence of an ephrin receptor binding to an ephrin." [GOC:ceb]	biological_process
NODAL	GO:0060802	epiblast cell-extraembryonic ectoderm cell signaling involved in anterior/posterior axis specification	"Any process that mediates the transfer of information from an epiblast cell to an extraembryonic ectoderm cell that contributes to the specification of the anterior/posterior axis." [GOC:dph, GOC:sdb_2009, GOC:tb]	biological_process
GRB2	GO:0005154	epidermal growth factor receptor binding	"Interacting selectively and non-covalently with the epidermal growth factor receptor." [GOC:ai]	molecular_function
CBL	GO:0007173	epidermal growth factor receptor signaling pathway	"A series of molecular signals initiated by binding of a ligand to the tyrosine kinase receptor EGFR (ERBB1) on the surface of a cell. The pathway ends with regulation of a downstream cellular process, e.g. transcription." [GOC:ceb, PR:000006933]	biological_process
GRB2	GO:0007173	epidermal growth factor receptor signaling pathway	"A series of molecular signals initiated by binding of a ligand to the tyrosine kinase receptor EGFR (ERBB1) on the surface of a cell. The pathway ends with regulation of a downstream cellular process, e.g. transcription." [GOC:ceb, PR:000006933]	biological_process
MAPK1	GO:0007173	epidermal growth factor receptor signaling pathway	"A series of molecular signals initiated by binding of a ligand to the tyrosine kinase receptor EGFR (ERBB1) on the surface of a cell. The pathway ends with regulation of a downstream cellular process, e.g. transcription." [GOC:ceb, PR:000006933]	biological_process
PAG1	GO:0007173	epidermal growth factor receptor signaling pathway	"A series of molecular signals initiated by binding of a ligand to the tyrosine kinase receptor EGFR (ERBB1) on the surface of a cell. The pathway ends with regulation of a downstream cellular process, e.g. transcription." [GOC:ceb, PR:000006933]	biological_process
PDE1B	GO:0007173	epidermal growth factor receptor signaling pathway	"A series of molecular signals initiated by binding of a ligand to the tyrosine kinase receptor EGFR (ERBB1) on the surface of a cell. The pathway ends with regulation of a downstream cellular process, e.g. transcription." [GOC:ceb, PR:000006933]	biological_process
WNT10A	GO:0048730	epidermis morphogenesis	"The process in which the anatomical structures of the epidermis are generated and organized. The epidermis is the outer epithelial layer of a plant or animal, it may be a single layer that produces an extracellular material (e.g. the cuticle of arthropods) or a complex stratified squamous epithelium, as in the case of many vertebrate species." [GOC:jid, UBERON:0001003]	biological_process
TFCP2L1	GO:0002070	epithelial cell maturation	"The developmental process, independent of morphogenetic (shape) change, that is required for an epithelial cell to attain its fully functional state. An epithelial cell is a cell usually found in a two-dimensional sheet with a free surface." [GOC:dph]	biological_process
C6orf89	GO:0050673	epithelial cell proliferation	"The multiplication or reproduction of epithelial cells, resulting in the expansion of a cell population. Epithelial cells make up the epithelium, the covering of internal and external surfaces of the body, including the lining of vessels and other small cavities. It consists of cells joined by small amounts of cementing substances." [ISBN:0721662544]	biological_process
BMP2	GO:0001837	epithelial to mesenchymal transition	"A transition where an epithelial cell loses apical/basolateral polarity, severs intercellular adhesive junctions, degrades basement membrane components and becomes a migratory mesenchymal cell." [GOC:dph, PMID:14701881]	biological_process
KCNIP2	GO:0046923	ER retention sequence binding	"Interacting selectively and non-covalently with an endoplasmic reticulum (ER) retention sequence, a specific peptide sequence that ensures a protein is retained within the ER." [GOC:ai]	molecular_function
SAR1A	GO:0006888	ER to Golgi vesicle-mediated transport	"The directed movement of substances from the endoplasmic reticulum (ER) to the Golgi, mediated by COP II vesicles. Small COP II coated vesicles form from the ER and then fuse directly with the cis-Golgi. Larger structures are transported along microtubules to the cis-Golgi." [GOC:ascb_2009, GOC:dph, GOC:jp, GOC:tb, ISBN:0716731363]	biological_process
MAPK1	GO:0038127	ERBB signaling pathway	"A series of molecular signals initiated by binding of a ligand to a member of the ERBB family of receptor tyrosine kinases on the surface of a cell, and ending with regulation of a downstream cellular process, e.g. transcription." [GOC:jc, PMID:16460914, PR:000001812, Wikipedia:ErbB]	biological_process
MAPK1	GO:0070371	ERK1 and ERK2 cascade	"An intracellular protein kinase cascade containing at least ERK1 or ERK2 (MAPKs), a MEK (a MAPKK) and a MAP3K. The cascade can also contain two additional tiers: the upstream MAP4K and the downstream MAP Kinase-activated kinase (MAPKAPK). The kinases in each tier phosphorylate and activate the kinases in the downstream tier to transmit a signal within a cell." [GOC:add, GOC:signaling, ISBN:01212…	biological_process
SOX6	GO:0048821	erythrocyte development	"The process aimed at the progression of an erythrocyte over time, from initial commitment of the cell to a specific fate, to the fully functional differentiated cell." [GOC:devbiol]	biological_process
SOX6	GO:0030218	erythrocyte differentiation	"The process in which a myeloid precursor cell acquires specializes features of an erythrocyte." [GOC:mah]	biological_process
RNF41	GO:0005128	erythropoietin receptor binding	"Interacting selectively and non-covalently with the erythropoietin receptor." [GOC:ai]	molecular_function
SULF1	GO:0014846	esophagus smooth muscle contraction	"A process in which force is generated within smooth muscle tissue, resulting in a change in muscle geometry. This process occurs in the esophagus. Force generation involves a chemo-mechanical energy conversion step that is carried out by the actin/myosin complex activity, which generates force through ATP hydrolysis. The esophagus is the muscular membranous segment between the pharynx and the st…	biological_process
IGF1R	GO:0030010	establishment of cell polarity	"The specification and formation of anisotropic intracellular organization or cell growth patterns." [GOC:mah]	biological_process
CD3G	GO:0007163	establishment or maintenance of cell polarity	"Any cellular process that results in the specification, formation or maintenance of anisotropic intracellular organization or cell growth patterns." [GOC:mah]	biological_process
PARVA	GO:0007163	establishment or maintenance of cell polarity	"Any cellular process that results in the specification, formation or maintenance of anisotropic intracellular organization or cell growth patterns." [GOC:mah]	biological_process
RRP1B	GO:0000791	euchromatin	"A dispersed and relatively uncompacted form of chromatin." [GOC:elh]	cellular_component
DDX3X	GO:0008190	eukaryotic initiation factor 4E binding	"Interacting selectively and non-covalently with eukaryotic initiation factor 4E, a polypeptide factor involved in the initiation of ribosome-mediated translation." [ISBN:0198506732]	molecular_function
DDX3X	GO:0005852	eukaryotic translation initiation factor 3 complex	"A complex of several polypeptides that plays at least two important roles in protein synthesis: First, eIF3 binds to the 40S ribosome and facilitates loading of the Met-tRNA/eIF2.GTP ternary complex to form the 43S preinitiation complex. Subsequently, eIF3 apparently assists eIF4 in recruiting mRNAs to the 43S complex. The eIF3 complex contains five conserved core subunits, and may contain sever…	cellular_component
EIF4G3	GO:0016281	eukaryotic translation initiation factor 4F complex	"The eukaryotic translation initiation factor 4F complex is composed of eIF4E, eIF4A and eIF4G; it is involved in the recognition of the mRNA cap, ATP-dependent unwinding of the 5'-terminal secondary structure and recruitment of the mRNA to the ribosome." [GOC:hb, PMID:8449919]	cellular_component
IGF1	GO:0031017	exocrine pancreas development	"The process whose specific outcome is the progression of the exocrine pancreas over time, from its formation to the mature structure. The exocrine pancreas produces and store zymogens of digestive enzymes, such as chymotrypsinogen and trypsinogen in the acinar cells." [GOC:cvs]	biological_process
IGF1R	GO:0031017	exocrine pancreas development	"The process whose specific outcome is the progression of the exocrine pancreas over time, from its formation to the mature structure. The exocrine pancreas produces and store zymogens of digestive enzymes, such as chymotrypsinogen and trypsinogen in the acinar cells." [GOC:cvs]	biological_process
RIMS4	GO:0006887	exocytosis	"A process of secretion by a cell that results in the release of intracellular molecules (e.g. hormones, matrix proteins) contained within a membrane-bounded vesicle by fusion of the vesicle with the plasma membrane of a cell. This is the process in which most molecules are secreted from eukaryotic cells." [GOC:mah, ISBN:0716731363]	biological_process
GPM6B	GO:0085029	extracellular matrix assembly	"The aggregation, arrangement and bonding together of the extracellular matrix." [GOC:jl]	biological_process
BMP2	GO:0030198	extracellular matrix organization	"A process that is carried out at the cellular level which results in the assembly, arrangement of constituent parts, or disassembly of an extracellular matrix." [GOC:mah]	biological_process
ANGPT4	GO:0005576	extracellular region	"The space external to the outermost structure of a cell. For cells without external protective or external encapsulating structures this refers to space outside of the plasma membrane. This term covers the host cell environment outside an intracellular parasite." [GOC:go_curators]	cellular_component
BMP2	GO:0005576	extracellular region	"The space external to the outermost structure of a cell. For cells without external protective or external encapsulating structures this refers to space outside of the plasma membrane. This term covers the host cell environment outside an intracellular parasite." [GOC:go_curators]	cellular_component
BMP8B	GO:0005576	extracellular region	"The space external to the outermost structure of a cell. For cells without external protective or external encapsulating structures this refers to space outside of the plasma membrane. This term covers the host cell environment outside an intracellular parasite." [GOC:go_curators]	cellular_component
CHIT1	GO:0005576	extracellular region	"The space external to the outermost structure of a cell. For cells without external protective or external encapsulating structures this refers to space outside of the plasma membrane. This term covers the host cell environment outside an intracellular parasite." [GOC:go_curators]	cellular_component
H3F3B	GO:0005576	extracellular region	"The space external to the outermost structure of a cell. For cells without external protective or external encapsulating structures this refers to space outside of the plasma membrane. This term covers the host cell environment outside an intracellular parasite." [GOC:go_curators]	cellular_component
IGF1	GO:0005576	extracellular region	"The space external to the outermost structure of a cell. For cells without external protective or external encapsulating structures this refers to space outside of the plasma membrane. This term covers the host cell environment outside an intracellular parasite." [GOC:go_curators]	cellular_component
NODAL	GO:0005576	extracellular region	"The space external to the outermost structure of a cell. For cells without external protective or external encapsulating structures this refers to space outside of the plasma membrane. This term covers the host cell environment outside an intracellular parasite." [GOC:go_curators]	cellular_component
NXPE3	GO:0005576	extracellular region	"The space external to the outermost structure of a cell. For cells without external protective or external encapsulating structures this refers to space outside of the plasma membrane. This term covers the host cell environment outside an intracellular parasite." [GOC:go_curators]	cellular_component
PAPPA	GO:0005576	extracellular region	"The space external to the outermost structure of a cell. For cells without external protective or external encapsulating structures this refers to space outside of the plasma membrane. This term covers the host cell environment outside an intracellular parasite." [GOC:go_curators]	cellular_component
WNT10A	GO:0005576	extracellular region	"The space external to the outermost structure of a cell. For cells without external protective or external encapsulating structures this refers to space outside of the plasma membrane. This term covers the host cell environment outside an intracellular parasite." [GOC:go_curators]	cellular_component
ANGPT4	GO:0005615	extracellular space	"That part of a multicellular organism outside the cells proper, usually taken to be outside the plasma membranes, and occupied by fluid." [ISBN:0198547684]	cellular_component
BMP2	GO:0005615	extracellular space	"That part of a multicellular organism outside the cells proper, usually taken to be outside the plasma membranes, and occupied by fluid." [ISBN:0198547684]	cellular_component
BMP8B	GO:0005615	extracellular space	"That part of a multicellular organism outside the cells proper, usually taken to be outside the plasma membranes, and occupied by fluid." [ISBN:0198547684]	cellular_component
CHIT1	GO:0005615	extracellular space	"That part of a multicellular organism outside the cells proper, usually taken to be outside the plasma membranes, and occupied by fluid." [ISBN:0198547684]	cellular_component
IGF1	GO:0005615	extracellular space	"That part of a multicellular organism outside the cells proper, usually taken to be outside the plasma membranes, and occupied by fluid." [ISBN:0198547684]	cellular_component
NODAL	GO:0005615	extracellular space	"That part of a multicellular organism outside the cells proper, usually taken to be outside the plasma membranes, and occupied by fluid." [ISBN:0198547684]	cellular_component
PAPPA	GO:0005615	extracellular space	"That part of a multicellular organism outside the cells proper, usually taken to be outside the plasma membranes, and occupied by fluid." [ISBN:0198547684]	cellular_component
SEMA4D	GO:0005615	extracellular space	"That part of a multicellular organism outside the cells proper, usually taken to be outside the plasma membranes, and occupied by fluid." [ISBN:0198547684]	cellular_component
SULF1	GO:0005615	extracellular space	"That part of a multicellular organism outside the cells proper, usually taken to be outside the plasma membranes, and occupied by fluid." [ISBN:0198547684]	cellular_component
WNT10A	GO:0005615	extracellular space	"That part of a multicellular organism outside the cells proper, usually taken to be outside the plasma membranes, and occupied by fluid." [ISBN:0198547684]	cellular_component
DDX3X	GO:0008625	extrinsic apoptotic signaling pathway via death domain receptors	"A series of molecular signals in which a signal is conveyed from the cell surface to trigger the apoptotic death of a cell. The pathway starts with a ligand binding to a death domain receptor on the cell surface, and ends when the execution phase of apoptosis is triggered." [GOC:mah, GOC:mtg_apoptosis]	biological_process
GNAT1	GO:0031234	extrinsic to internal side of plasma membrane	"Loosely bound to the surface of the plasma membrane that faces the cytoplasm, but not integrated into the hydrophobic region." [GOC:mah]	cellular_component
SARM1	GO:0031315	extrinsic to mitochondrial outer membrane	"Loosely bound to one surface of the mitochondrial outer membrane, but not integrated into the hydrophobic region." [GOC:mah]	cellular_component
AAK1	GO:0019897	extrinsic to plasma membrane	"Loosely bound to one surface of the plasma membrane, but not integrated into the hydrophobic region." [GOC:curators]	cellular_component
GNAT1	GO:0042462	eye photoreceptor cell development	"Development of a photoreceptor, a sensory cell in the eye that reacts to the presence of light. They usually contain a pigment that undergoes a chemical change when light is absorbed, thus stimulating a nerve." [GOC:jl, ISBN:0192800981]	biological_process
ADD2	GO:0008290	F-actin capping protein complex	"A heterodimer consisting of alpha and beta subunits that binds to and caps the barbed ends of actin filaments, thereby regulating the polymerization of actin monomers but not severing actin filaments." [GOC:go_curators, ISBN:0198599560]	cellular_component
DBT	GO:0046949	fatty-acyl-CoA biosynthetic process	"The chemical reactions and pathways resulting in the formation of a fatty-acyl-CoA, any derivative of coenzyme A in which the sulfhydryl group is in thiolester linkage with a fatty-acyl group." [ISBN:0198506732]	biological_process
CD3G	GO:0038096	Fc-gamma receptor signaling pathway involved in phagocytosis	"An Fc-gamma receptor signaling pathway that contributes to the endocytic engulfment of external particulate material by phagocytes." [GOC:phg, PMID:12488490, PMID:15466916]	biological_process
GRB2	GO:0038096	Fc-gamma receptor signaling pathway involved in phagocytosis	"An Fc-gamma receptor signaling pathway that contributes to the endocytic engulfment of external particulate material by phagocytes." [GOC:phg, PMID:12488490, PMID:15466916]	biological_process
MAPK1	GO:0038096	Fc-gamma receptor signaling pathway involved in phagocytosis	"An Fc-gamma receptor signaling pathway that contributes to the endocytic engulfment of external particulate material by phagocytes." [GOC:phg, PMID:12488490, PMID:15466916]	biological_process
TOB2	GO:0007292	female gamete generation	"Generation of the female gamete; specialised haploid cells produced by meiosis and along with a male gamete takes part in sexual reproduction." [GOC:dph, ISBN:0198506732]	biological_process
PAPPA	GO:0007565	female pregnancy	"The set of physiological processes that allow an embryo or foetus to develop within the body of a female animal. It covers the time from fertilization of a female ovum by a male spermatozoon until birth." [ISBN:0192800825]	biological_process
TFCP2L1	GO:0007565	female pregnancy	"The set of physiological processes that allow an embryo or foetus to develop within the body of a female animal. It covers the time from fertilization of a female ovum by a male spermatozoon until birth." [ISBN:0192800825]	biological_process
SLC2A1	GO:0001939	female pronucleus	"The pronucleus originating from the ovum that is being fertilized." [GOC:hjd, ISBN:0198506732]	cellular_component
CBL	GO:0008543	fibroblast growth factor receptor signaling pathway	"The series of molecular signals generated as a consequence of a fibroblast growth factor receptor binding to one of its physiological ligands." [GOC:ceb]	biological_process
GRB2	GO:0008543	fibroblast growth factor receptor signaling pathway	"The series of molecular signals generated as a consequence of a fibroblast growth factor receptor binding to one of its physiological ligands." [GOC:ceb]	biological_process
MAPK1	GO:0008543	fibroblast growth factor receptor signaling pathway	"The series of molecular signals generated as a consequence of a fibroblast growth factor receptor binding to one of its physiological ligands." [GOC:ceb]	biological_process
PDE1B	GO:0008543	fibroblast growth factor receptor signaling pathway	"The series of molecular signals generated as a consequence of a fibroblast growth factor receptor binding to one of its physiological ligands." [GOC:ceb]	biological_process
ENAH	GO:0030175	filopodium	"Thin, stiff protrusion extended by the leading edge of a motile cell such as a crawling fibroblast or amoeba, or an axonal growth cone; usually approximately 0.1 um wide, 5-10 um long, can be up to 50 um long in axon growth cones; contains a loose bundle of about 20 actin filaments oriented with their plus ends pointing outward." [GOC:mah, ISBN:0815316194]	cellular_component
FKBP5	GO:0005528	FK506 binding	"Interacting selectively and non-covalently with the immunosuppressant FK506." [GOC:jl]	molecular_function
NODAL	GO:0033505	floor plate morphogenesis	"The process in which the anatomical structure of the floor plate is generated and organized." [GOC:dh]	biological_process
CBL	GO:0016600	flotillin complex	"A protein complex that contains flotillin-1 and flotillin-2, and may contain associated proteins. Flotillins associate into membrane microdomains resembling caveolae." [PMID:17206938, PMID:17600709]	cellular_component
ENAH	GO:0005925	focal adhesion	"Small region on the surface of a cell that anchors the cell to the extracellular matrix and that forms a point of termination of actin filaments." [ISBN:0124325653, ISBN:0815316208]	cellular_component
LPP	GO:0005925	focal adhesion	"Small region on the surface of a cell that anchors the cell to the extracellular matrix and that forms a point of termination of actin filaments." [ISBN:0124325653, ISBN:0815316208]	cellular_component
MAPK1	GO:0005925	focal adhesion	"Small region on the surface of a cell that anchors the cell to the extracellular matrix and that forms a point of termination of actin filaments." [ISBN:0124325653, ISBN:0815316208]	cellular_component
PARVA	GO:0005925	focal adhesion	"Small region on the surface of a cell that anchors the cell to the extracellular matrix and that forms a point of termination of actin filaments." [ISBN:0124325653, ISBN:0815316208]	cellular_component
FOXG1	GO:0030900	forebrain development	"The process whose specific outcome is the progression of the forebrain over time, from its formation to the mature structure. The forebrain is the anterior of the three primary divisions of the developing chordate brain or the corresponding part of the adult brain (in vertebrates, includes especially the cerebral hemispheres, the thalamus, and the hypothalamus and especially in higher vertebrate…	biological_process
NODAL	GO:0048859	formation of anatomical boundary	"The process in which the limits of an anatomical structure are generated. An anatomical structure is any biological entity that occupies space and is distinguished from its surroundings. Anatomical structures can be macroscopic such as a carpel, or microscopic such as an acrosome." [GO_REF:0000021, GOC:mtg_15jun06]	biological_process
WNT10A	GO:0005109	frizzled binding	"Interacting selectively and non-covalently with the frizzled (fz) receptor." [GOC:ceb, PR:000001315]	molecular_function
PSMA5	GO:0000082	G1/S transition of mitotic cell cycle	"The mitotic cell cycle transition by which a cell in G1 commits to S phase. The process begins with the build up of G1 cyclin-dependent kinase (G1 CDK), resulting in the activation of transcription of G1 cyclins. The process ends with the positive feedback of the G1 cyclins on the G1 CDK which commits the cell to S phase, in which DNA replication is initiated." [GOC:mtg_cell_cycle]	biological_process
SPIN3	GO:0007276	gamete generation	"The generation and maintenance of gametes in a multicellular organism. A gamete is a haploid reproductive cell." [GOC:ems, GOC:mtg_sensu]	biological_process
NODAL	GO:0007369	gastrulation	"A complex and coordinated series of cellular movements that occurs at the end of cleavage during embryonic development of most animals. The details of gastrulation vary from species to species, but usually result in the formation of the three primary germ layers, ectoderm, mesoderm and endoderm." [GOC:curators, ISBN:9780878933846]	biological_process
DACT1	GO:0001702	gastrulation with mouth forming second	"A gastrulation process in which the initial invagination becomes the anus and the mouth forms second." [GOC:go_curators, GOC:mtg_sensu]	biological_process
NODAL	GO:0001702	gastrulation with mouth forming second	"A gastrulation process in which the initial invagination becomes the anus and the mouth forms second." [GOC:go_curators, GOC:mtg_sensu]	biological_process
GNAT1	GO:0019003	GDP binding	"Interacting selectively and non-covalently with GDP, guanosine 5'-diphosphate." [GOC:ai]	molecular_function
CDC40	GO:0010467	gene expression	"The process in which a gene's sequence is converted into a mature gene product or products (proteins or RNA). This includes the production of an RNA transcript as well as any processing to produce a mature RNA product or an mRNA (for protein-coding genes) and the translation of that mRNA into protein. Some protein processing events may be included when they are required to form an active form of…	biological_process
MKL2	GO:0010467	gene expression	"The process in which a gene's sequence is converted into a mature gene product or products (proteins or RNA). This includes the production of an RNA transcript as well as any processing to produce a mature RNA product or an mRNA (for protein-coding genes) and the translation of that mRNA into protein. Some protein processing events may be included when they are required to form an active form of…	biological_process
PAPOLA	GO:0010467	gene expression	"The process in which a gene's sequence is converted into a mature gene product or products (proteins or RNA). This includes the production of an RNA transcript as well as any processing to produce a mature RNA product or an mRNA (for protein-coding genes) and the translation of that mRNA into protein. Some protein processing events may be included when they are required to form an active form of…	biological_process
PSMA5	GO:0010467	gene expression	"The process in which a gene's sequence is converted into a mature gene product or products (proteins or RNA). This includes the production of an RNA transcript as well as any processing to produce a mature RNA product or an mRNA (for protein-coding genes) and the translation of that mRNA into protein. Some protein processing events may be included when they are required to form an active form of…	biological_process
RORA	GO:0010467	gene expression	"The process in which a gene's sequence is converted into a mature gene product or products (proteins or RNA). This includes the production of an RNA transcript as well as any processing to produce a mature RNA product or an mRNA (for protein-coding genes) and the translation of that mRNA into protein. Some protein processing events may be included when they are required to form an active form of…	biological_process
RPL23A	GO:0010467	gene expression	"The process in which a gene's sequence is converted into a mature gene product or products (proteins or RNA). This includes the production of an RNA transcript as well as any processing to produce a mature RNA product or an mRNA (for protein-coding genes) and the translation of that mRNA into protein. Some protein processing events may be included when they are required to form an active form of…	biological_process
SRSF3	GO:0010467	gene expression	"The process in which a gene's sequence is converted into a mature gene product or products (proteins or RNA). This includes the production of an RNA transcript as well as any processing to produce a mature RNA product or an mRNA (for protein-coding genes) and the translation of that mRNA into protein. Some protein processing events may be included when they are required to form an active form of…	biological_process
XPO5	GO:0010467	gene expression	"The process in which a gene's sequence is converted into a mature gene product or products (proteins or RNA). This includes the production of an RNA transcript as well as any processing to produce a mature RNA product or an mRNA (for protein-coding genes) and the translation of that mRNA into protein. Some protein processing events may be included when they are required to form an active form of…	biological_process
SOX6	GO:0016458	gene silencing	"Any transcriptional or post-transcriptional process carried out at the cellular level that results in long-term gene inactivation." [GOC:dph, GOC:jid, GOC:tb]	biological_process
XPO5	GO:0031047	gene silencing by RNA	"Any process in which RNA molecules inactivate expression of target genes." [GOC:dph, GOC:mah, GOC:tb, PMID:15020054]	biological_process
IGF1	GO:0010001	glial cell differentiation	"The process in which a relatively unspecialized cell acquires the specialized features of a glial cell." [GOC:go_curators, GOC:mtg_sensu]	biological_process
KLF15	GO:0010001	glial cell differentiation	"The process in which a relatively unspecialized cell acquires the specialized features of a glial cell." [GOC:go_curators, GOC:mtg_sensu]	biological_process
SULF1	GO:0035860	glial cell-derived neurotrophic factor receptor signaling pathway	"The series of molecular signals generated as a consequence of a glial cell-derived neurotrophic factor receptor binding to one of its physiological ligands." [GOC:yaf, PMID:12953054]	biological_process
SULF1	GO:0032836	glomerular basement membrane development	"The process whose specific outcome is the progression of the glomerular basement membrane over time, from its formation to the mature structure. The glomerular basement membrane is the basal laminal portion of the glomerulus which performs the actual filtration." [GOC:sr]	biological_process
SULF1	GO:0003094	glomerular filtration	"The process in which plasma is filtered through the glomerular membrane which consists of capillary endothelial cells, the basement membrane, and epithelial cells. The glomerular filtrate is the same as plasma except it has no significant amount of protein." [GOC:mtg_cardio, GOC:sart, ISBN:0721643949]	biological_process
RBM14	GO:0042921	glucocorticoid receptor signaling pathway	"Any series of molecular signals generated as a consequence of a glucocorticoid binding to its receptor." [GOC:mah]	biological_process
NEUROD1	GO:0042593	glucose homeostasis	"Any process involved in the maintenance of an internal steady state of glucose within an organism or cell." [GOC:go_curators]	biological_process
DLAT	GO:0006006	glucose metabolic process	"The chemical reactions and pathways involving glucose, the aldohexose gluco-hexose. D-glucose is dextrorotatory and is sometimes known as dextrose; it is an important source of energy for living organisms and is found free as well as combined in homo- and hetero-oligosaccharides and polysaccharides." [ISBN:0198506732]	biological_process
SLC2A1	GO:0005355	glucose transmembrane transporter activity	"Catalysis of the transfer of the hexose monosaccharide glucose from one side of the membrane to the other." [GOC:ai, GOC:mtg_transport, ISBN:0815340729]	molecular_function
KLF15	GO:0015758	glucose transport	"The directed movement of the hexose monosaccharide glucose into, out of or within a cell, or between cells, by means of some agent such as a transporter or pore." [GOC:ai]	biological_process
SLC2A1	GO:0015758	glucose transport	"The directed movement of the hexose monosaccharide glucose into, out of or within a cell, or between cells, by means of some agent such as a transporter or pore." [GOC:ai]	biological_process
GLS	GO:0006537	glutamate biosynthetic process	"The chemical reactions and pathways resulting in the formation of glutamate, the anion of 2-aminopentanedioic acid." [GOC:go_curators]	biological_process
RASGRF1	GO:0035254	glutamate receptor binding	"Interacting selectively and non-covalently with a glutamate receptor." [GOC:bf]	molecular_function
GLS	GO:0014047	glutamate secretion	"The controlled release of glutamate by a cell. The glutamate is the most abundant excitatory neurotransmitter in the nervous system." [GOC:ef]	biological_process
GLS	GO:0004359	glutaminase activity	"Catalysis of the reaction: L-glutamine + H2O = L-glutamate + NH3." [EC:3.5.1.2]	molecular_function
GLS	GO:0006543	glutamine catabolic process	"The chemical reactions and pathways resulting in the breakdown of glutamine, 2-amino-4-carbamoylbutanoic acid." [GOC:ai]	biological_process
GLS	GO:0006541	glutamine metabolic process	"The chemical reactions and pathways involving glutamine, 2-amino-4-carbamoylbutanoic acid." [GOC:ai]	biological_process
SLC38A1	GO:0006868	glutamine transport	"The directed movement of glutamine, 2-amino-4-carbamoylbutanoic acid, into, out of or within a cell, or between cells, by means of some agent such as a transporter or pore." [GOC:ai]	biological_process
PDIA4	GO:0006662	glycerol ether metabolic process	"The chemical reactions and pathways involving glycerol ethers, any anhydride formed between two organic hydroxy compounds, one of which is glycerol." [GOC:ai, ISBN:0198506732]	biological_process
IGF1	GO:0009441	glycolate metabolic process	"The chemical reactions and pathways involving glycolate, the anion of hydroxyethanoic acid (glycolic acid)." [GOC:ai, ISBN:0198506732]	biological_process
CSNK1G1	GO:0001948	glycoprotein binding	"Interacting selectively and non-covalently with a glycoprotein, a protein that contains covalently bound glycose (monosaccharide) residues. These also include proteoglycans." [GOC:hjd, ISBN:0198506732]	molecular_function
CALN1	GO:0005794	Golgi apparatus	"A compound membranous cytoplasmic organelle of eukaryotic cells, consisting of flattened, ribosome-free vesicles arranged in a more or less regular stack. The Golgi apparatus differs from the endoplasmic reticulum in often having slightly thicker membranes, appearing in sections as a characteristic shallow semicircle so that the convex side (cis or entry face) abuts the endoplasmic reticulum, se…	cellular_component
FZD5	GO:0005794	Golgi apparatus	"A compound membranous cytoplasmic organelle of eukaryotic cells, consisting of flattened, ribosome-free vesicles arranged in a more or less regular stack. The Golgi apparatus differs from the endoplasmic reticulum in often having slightly thicker membranes, appearing in sections as a characteristic shallow semicircle so that the convex side (cis or entry face) abuts the endoplasmic reticulum, se…	cellular_component
GRB2	GO:0005794	Golgi apparatus	"A compound membranous cytoplasmic organelle of eukaryotic cells, consisting of flattened, ribosome-free vesicles arranged in a more or less regular stack. The Golgi apparatus differs from the endoplasmic reticulum in often having slightly thicker membranes, appearing in sections as a characteristic shallow semicircle so that the convex side (cis or entry face) abuts the endoplasmic reticulum, se…	cellular_component
MAPK1	GO:0005794	Golgi apparatus	"A compound membranous cytoplasmic organelle of eukaryotic cells, consisting of flattened, ribosome-free vesicles arranged in a more or less regular stack. The Golgi apparatus differs from the endoplasmic reticulum in often having slightly thicker membranes, appearing in sections as a characteristic shallow semicircle so that the convex side (cis or entry face) abuts the endoplasmic reticulum, se…	cellular_component
SAR1A	GO:0005794	Golgi apparatus	"A compound membranous cytoplasmic organelle of eukaryotic cells, consisting of flattened, ribosome-free vesicles arranged in a more or less regular stack. The Golgi apparatus differs from the endoplasmic reticulum in often having slightly thicker membranes, appearing in sections as a characteristic shallow semicircle so that the convex side (cis or entry face) abuts the endoplasmic reticulum, se…	cellular_component
SULF1	GO:0005794	Golgi apparatus	"A compound membranous cytoplasmic organelle of eukaryotic cells, consisting of flattened, ribosome-free vesicles arranged in a more or less regular stack. The Golgi apparatus differs from the endoplasmic reticulum in often having slightly thicker membranes, appearing in sections as a characteristic shallow semicircle so that the convex side (cis or entry face) abuts the endoplasmic reticulum, se…	cellular_component
ZDHHC9	GO:0005794	Golgi apparatus	"A compound membranous cytoplasmic organelle of eukaryotic cells, consisting of flattened, ribosome-free vesicles arranged in a more or less regular stack. The Golgi apparatus differs from the endoplasmic reticulum in often having slightly thicker membranes, appearing in sections as a characteristic shallow semicircle so that the convex side (cis or entry face) abuts the endoplasmic reticulum, se…	cellular_component
C6orf89	GO:0000139	Golgi membrane	"The lipid bilayer surrounding any of the compartments of the Golgi apparatus." [GOC:mah]	cellular_component
FZD5	GO:0000139	Golgi membrane	"The lipid bilayer surrounding any of the compartments of the Golgi apparatus." [GOC:mah]	cellular_component
GOLT1A	GO:0000139	Golgi membrane	"The lipid bilayer surrounding any of the compartments of the Golgi apparatus." [GOC:mah]	cellular_component
TMCO1	GO:0000139	Golgi membrane	"The lipid bilayer surrounding any of the compartments of the Golgi apparatus." [GOC:mah]	cellular_component
ZDHHC9	GO:0000139	Golgi membrane	"The lipid bilayer surrounding any of the compartments of the Golgi apparatus." [GOC:mah]	cellular_component
NSFL1C	GO:0005795	Golgi stack	"The set of thin, flattened membrane-bounded compartments, called cisternae, that form the central portion of the Golgi complex. The stack usually comprises cis, medial, and trans cisternae; the cis- and trans-Golgi networks are not considered part of the stack." [GOC:mah, ISBN:0815316194]	cellular_component
SULF1	GO:0005795	Golgi stack	"The set of thin, flattened membrane-bounded compartments, called cisternae, that form the central portion of the Golgi complex. The stack usually comprises cis, medial, and trans cisternae; the cis- and trans-Golgi networks are not considered part of the stack." [GOC:mah, ISBN:0815316194]	cellular_component
FZD5	GO:0008406	gonad development	"The process whose specific outcome is the progression of the gonad over time, from its formation to the mature structure. The gonad is an animal organ that produces gametes; in some species it also produces hormones." [GOC:ems, ISBN:0198506732]	biological_process
IGF1R	GO:0001965	G-protein alpha-subunit binding	"Interacting selectively and non-covalently with a G-protein alpha subunit. The alpha subunit binds a guanine nucleotide." [GOC:hjd]	molecular_function
GNAT1	GO:0031683	G-protein beta/gamma-subunit complex binding	"Interacting selectively and non-covalently with a complex of G-protein beta/gamma subunits." [GOC:nln, GOC:vw]	molecular_function
SAR1A	GO:0031683	G-protein beta/gamma-subunit complex binding	"Interacting selectively and non-covalently with a complex of G-protein beta/gamma subunits." [GOC:nln, GOC:vw]	molecular_function
FZD5	GO:0004930	G-protein coupled receptor activity	"Combining with an extracellular signal and transmitting the signal across the membrane by activating an associated G-protein; promotes the exchange of GDP for GTP on the alpha subunit of a heterotrimeric G-protein complex." [GOC:bf, http://www.iuphar-db.org, Wikipedia:GPCR]	molecular_function
GNAT1	GO:0001664	G-protein coupled receptor binding	"Interacting selectively and non-covalently with a G-protein coupled receptor." [GOC:ceb, GOC:dph]	molecular_function
GNAT1	GO:0007186	G-protein coupled receptor signaling pathway	"A series of molecular signals that proceeds with an activated receptor promoting the exchange of GDP for GTP on the alpha-subunit of an associated heterotrimeric G-protein complex. The GTP-bound activated alpha-G-protein then dissociates from the beta- and gamma-subunits to further transmit the signal within the cell. The pathway begins with receptor-ligand interaction, or for basal GPCR signali…	biological_process
SAR1A	GO:0007186	G-protein coupled receptor signaling pathway	"A series of molecular signals that proceeds with an activated receptor promoting the exchange of GDP for GTP on the alpha-subunit of an associated heterotrimeric G-protein complex. The GTP-bound activated alpha-G-protein then dissociates from the beta- and gamma-subunits to further transmit the signal within the cell. The pathway begins with receptor-ligand interaction, or for basal GPCR signali…	biological_process
GRB2	GO:0070436	Grb2-EGFR complex	"A protein complex that contains the epidermal growth factor receptor (EGFR) and Grb2, and is involved in linking EGFR activation to the p21-Ras pathway." [GOC:mah, PMID:7798267]	cellular_component
BMP2	GO:0040007	growth	"The increase in size or mass of an entire organism, a part of an organism or a cell." [GOC:bf, GOC:ma]	biological_process
BMP8B	GO:0040007	growth	"The increase in size or mass of an entire organism, a part of an organism or a cell." [GOC:bf, GOC:ma]	biological_process
NODAL	GO:0040007	growth	"The increase in size or mass of an entire organism, a part of an organism or a cell." [GOC:bf, GOC:ma]	biological_process
RASGRF1	GO:0030426	growth cone	"The migrating motile tip of a growing nerve cell axon or dendrite." [ISBN:0815316194]	cellular_component
BMP2	GO:0008083	growth factor activity	"The function that stimulates a cell to grow or proliferate. Most growth factors have other actions besides the induction of cell growth or proliferation." [ISBN:0815316194]	molecular_function
BMP8B	GO:0008083	growth factor activity	"The function that stimulates a cell to grow or proliferate. Most growth factors have other actions besides the induction of cell growth or proliferation." [ISBN:0815316194]	molecular_function
IGF1	GO:0008083	growth factor activity	"The function that stimulates a cell to grow or proliferate. Most growth factors have other actions besides the induction of cell growth or proliferation." [ISBN:0815316194]	molecular_function
NODAL	GO:0008083	growth factor activity	"The function that stimulates a cell to grow or proliferate. Most growth factors have other actions besides the induction of cell growth or proliferation." [ISBN:0815316194]	molecular_function
GNAT1	GO:0005525	GTP binding	"Interacting selectively and non-covalently with GTP, guanosine triphosphate." [GOC:ai]	molecular_function
MOCS1	GO:0005525	GTP binding	"Interacting selectively and non-covalently with GTP, guanosine triphosphate." [GOC:ai]	molecular_function
RIT1	GO:0005525	GTP binding	"Interacting selectively and non-covalently with GTP, guanosine triphosphate." [GOC:ai]	molecular_function
SAR1A	GO:0005525	GTP binding	"Interacting selectively and non-covalently with GTP, guanosine triphosphate." [GOC:ai]	molecular_function
RIT1	GO:0006184	GTP catabolic process	"The chemical reactions and pathways resulting in the breakdown of GTP, guanosine triphosphate." [ISBN:0198506732]	biological_process
SAR1A	GO:0006184	GTP catabolic process	"The chemical reactions and pathways resulting in the breakdown of GTP, guanosine triphosphate." [ISBN:0198506732]	biological_process
ABR	GO:0005096	GTPase activator activity	"Increases the activity of a GTPase, an enzyme that catalyzes the hydrolysis of GTP." [GOC:mah]	molecular_function
RALGAPB	GO:0005096	GTPase activator activity	"Increases the activity of a GTPase, an enzyme that catalyzes the hydrolysis of GTP." [GOC:mah]	molecular_function
GNAT1	GO:0003924	GTPase activity	"Catalysis of the reaction: GTP + H2O = GDP + phosphate." [ISBN:0198547684]	molecular_function
RIT1	GO:0003924	GTPase activity	"Catalysis of the reaction: GTP + H2O = GDP + phosphate." [ISBN:0198547684]	molecular_function
SAR1A	GO:0003924	GTPase activity	"Catalysis of the reaction: GTP + H2O = GDP + phosphate." [ISBN:0198547684]	molecular_function
GNAT1	GO:0019001	guanyl nucleotide binding	"Interacting selectively and non-covalently with guanyl nucleotides, any compound consisting of guanosine esterified with (ortho)phosphate." [ISBN:0198506732]	molecular_function
SAR1A	GO:0019001	guanyl nucleotide binding	"Interacting selectively and non-covalently with guanyl nucleotides, any compound consisting of guanosine esterified with (ortho)phosphate." [ISBN:0198506732]	molecular_function
RASGRF1	GO:0005085	guanyl-nucleotide exchange factor activity	"Stimulates the exchange of guanyl nucleotides associated with a GTPase. Under normal cellular physiological conditions, the concentration of GTP is higher than that of GDP, favoring the replacement of GDP by GTP in association with the GTPase." [GOC:kd, GOC:mah]	molecular_function
WNT10A	GO:0001942	hair follicle development	"The process whose specific outcome is the progression of the hair follicle over time, from its formation to the mature structure. A hair follicle is a tube-like opening in the epidermis where the hair shaft develops and into which the sebaceous glands open." [GOC:dph, UBERON:0002073]	biological_process
WNT10A	GO:0031069	hair follicle morphogenesis	"The process in which the anatomical structures of the hair follicle are generated and organized." [GOC:ln]	biological_process
ALPK3	GO:0007507	heart development	"The process whose specific outcome is the progression of the heart over time, from its formation to the mature structure. The heart is a hollow, muscular organ, which, by contracting rhythmically, keeps up the circulation of the blood." [GOC:jid, UBERON:0000948]	biological_process
BMP2	GO:0007507	heart development	"The process whose specific outcome is the progression of the heart over time, from its formation to the mature structure. The heart is a hollow, muscular organ, which, by contracting rhythmically, keeps up the circulation of the blood." [GOC:jid, UBERON:0000948]	biological_process
MKL2	GO:0007507	heart development	"The process whose specific outcome is the progression of the heart over time, from its formation to the mature structure. The heart is a hollow, muscular organ, which, by contracting rhythmically, keeps up the circulation of the blood." [GOC:jid, UBERON:0000948]	biological_process
NODAL	GO:0007507	heart development	"The process whose specific outcome is the progression of the heart over time, from its formation to the mature structure. The heart is a hollow, muscular organ, which, by contracting rhythmically, keeps up the circulation of the blood." [GOC:jid, UBERON:0000948]	biological_process
NODAL	GO:0001947	heart looping	"The tube morphogenesis process in which the primitive heart tube loops asymmetrically. This looping brings the primitive heart chambers into alignment preceding their future integration. Heart looping begins with dextral-looping and ends when the main regional divisions of the mature heart and primordium of the great arterial trunks become established preceeding septation." [GOC:dph, PMID:120942…	biological_process
SUFU	GO:0001947	heart looping	"The tube morphogenesis process in which the primitive heart tube loops asymmetrically. This looping brings the primitive heart chambers into alignment preceding their future integration. Heart looping begins with dextral-looping and ends when the main regional divisions of the mature heart and primordium of the great arterial trunks become established preceeding septation." [GOC:dph, PMID:120942…	biological_process
MKL2	GO:0003007	heart morphogenesis	"The developmental process in which the heart is generated and organized. The heart is a hollow, muscular organ, which, by contracting rhythmically, keeps up the circulation of the blood." [GOC:dph, GOC:isa_complete]	biological_process
FKBP5	GO:0031072	heat shock protein binding	"Interacting selectively and non-covalently with a heat shock protein, any protein synthesized or activated in response to heat shock." [GOC:mah, GOC:vw]	molecular_function
DDX3X	GO:0004386	helicase activity	"Catalysis of the reaction: NTP + H2O = NDP + phosphate, to drive the unwinding of a DNA or RNA helix." [GOC:mah, ISBN:0198506732]	molecular_function
ADD2	GO:0030097	hemopoiesis	"The process whose specific outcome is the progression of the myeloid and lymphoid derived organ/tissue systems of the blood and other parts of the body over time, from formation to the mature structure. The site of hemopoiesis is variable during development, but occurs primarily in bone marrow or kidney in many adult vertebrates." [GOC:dgh, ISBN:0198506732]	biological_process
SOX6	GO:0030097	hemopoiesis	"The process whose specific outcome is the progression of the myeloid and lymphoid derived organ/tissue systems of the blood and other parts of the body over time, from formation to the mature structure. The site of hemopoiesis is variable during development, but occurs primarily in bone marrow or kidney in many adult vertebrates." [GOC:dgh, ISBN:0198506732]	biological_process
SULF1	GO:0030201	heparan sulfate proteoglycan metabolic process	"The chemical reactions and pathways involving any proteoglycan containing heparan sulfate, any member of a group of glycosaminoglycans that have repeat units consisting of alternating alpha-(1->4)-linked hexuronic acid and glucosamine residues, the former being a mixture of sulfated and nonsulfated D-glucuronic and L-iduronic acids, and the latter being either sulfated or acetylated on its amino…	biological_process
CBX5	GO:0000792	heterochromatin	"A compact and highly condensed form of chromatin." [GOC:elh]	cellular_component
RRP1B	GO:0000792	heterochromatin	"A compact and highly condensed form of chromatin." [GOC:elh]	cellular_component
GNAT1	GO:0005834	heterotrimeric G-protein complex	"Any of a family of heterotrimeric GTP-binding and hydrolyzing proteins; they belong to a superfamily of GTPases that includes monomeric proteins such as EF-Tu and RAS. Heterotrimeric G-proteins consist of three subunits; the alpha subunit contains the guanine nucleotide binding site and possesses GTPase activity; the beta and gamma subunits are tightly associated and function as a beta-gamma het…	cellular_component
PARVA	GO:0034113	heterotypic cell-cell adhesion	"The attachment of a cell to a cell of a different type via adhesion molecules." [GOC:add]	biological_process
SLC2A1	GO:0008645	hexose transport	"The directed movement of hexose into, out of or within a cell, or between cells, by means of some agent such as a transporter or pore. Hexoses are any aldoses with a chain of six carbon atoms in the molecule." [GOC:ai]	biological_process
FOXG1	GO:0030902	hindbrain development	"The process whose specific outcome is the progression of the hindbrain over time, from its formation to the mature structure. The hindbrain is the posterior of the three primary divisions of the developing chordate brain, or the corresponding part of the adult brain (in vertebrates, includes the cerebellum, pons, and medulla oblongata and controls the autonomic functions and equilibrium)." [http…	biological_process
NEUROD1	GO:0030902	hindbrain development	"The process whose specific outcome is the progression of the hindbrain over time, from its formation to the mature structure. The hindbrain is the posterior of the three primary divisions of the developing chordate brain, or the corresponding part of the adult brain (in vertebrates, includes the cerebellum, pons, and medulla oblongata and controls the autonomic functions and equilibrium)." [http…	biological_process
BRD3	GO:0070577	histone acetyl-lysine binding	"Interacting selectively and non-covalently with an acetylated lysine residue within a histone." [GOC:BHF, GOC:mah, GOC:rl, PMID:17582821]	molecular_function
MTF1	GO:0035035	histone acetyltransferase binding	"Interacting selectively and non-covalently with the enzyme histone acetyltransferase." [GOC:bf]	molecular_function
PHF15	GO:0000123	histone acetyltransferase complex	"A protein complex that possesses histone acetyltransferase activity." [GOC:mah]	cellular_component
IPO9	GO:0042393	histone binding	"Interacting selectively and non-covalently with a histone, any of a group of water-soluble proteins found in association with the DNA of plant and animal chromosomes. They are involved in the condensation and coiling of chromosomes during cell division and have also been implicated in nonspecific suppression of gene activity." [GOC:jl]	molecular_function
TBL1XR1	GO:0042393	histone binding	"Interacting selectively and non-covalently with a histone, any of a group of water-soluble proteins found in association with the DNA of plant and animal chromosomes. They are involved in the condensation and coiling of chromosomes during cell division and have also been implicated in nonspecific suppression of gene activity." [GOC:jl]	molecular_function
HDAC4	GO:0004407	histone deacetylase activity	"Catalysis of the reaction: histone N6-acetyl-L-lysine + H2O = histone L-lysine + acetate. This reaction represents the removal of an acetyl group from a histone, a class of proteins complexed to DNA in chromatin and chromosomes." [EC:3.5.1.-, PMID:9893272]	molecular_function
CBX5	GO:0042826	histone deacetylase binding	"Interacting selectively and non-covalently with the enzyme histone deacetylase." [GOC:jl]	molecular_function
HDAC4	GO:0042826	histone deacetylase binding	"Interacting selectively and non-covalently with the enzyme histone deacetylase." [GOC:jl]	molecular_function
MEF2D	GO:0042826	histone deacetylase binding	"Interacting selectively and non-covalently with the enzyme histone deacetylase." [GOC:jl]	molecular_function
CBX5	GO:0000118	histone deacetylase complex	"A protein complex that possesses histone deacetylase activity." [GOC:mah]	cellular_component
HDAC4	GO:0000118	histone deacetylase complex	"A protein complex that possesses histone deacetylase activity." [GOC:mah]	cellular_component
TBL1XR1	GO:0000118	histone deacetylase complex	"A protein complex that possesses histone deacetylase activity." [GOC:mah]	cellular_component
HDAC4	GO:0016575	histone deacetylation	"The modification of histones by removal of acetyl groups." [GOC:ai]	biological_process
RBM14	GO:0016575	histone deacetylation	"The modification of histones by removal of acetyl groups." [GOC:ai]	biological_process
PHF15	GO:0043966	histone H3 acetylation	"The modification of histone H3 by the addition of an acetyl group." [GOC:jl]	biological_process
HDAC4	GO:0070932	histone H3 deacetylation	"The modification of histone H3 by the removal of one or more acetyl groups." [GOC:BHF, GOC:rl]	biological_process
HDAC4	GO:0070933	histone H4 deacetylation	"The modification of histone H4 by the removal of one or more acetyl groups." [GOC:BHF, GOC:rl]	biological_process
REST	GO:0070933	histone H4 deacetylation	"The modification of histone H4 by the removal of one or more acetyl groups." [GOC:BHF, GOC:rl]	biological_process
PHF15	GO:0043983	histone H4-K12 acetylation	"The modification of histone H4 by the addition of an acetyl group to a lysine residue at position 12 of the histone." [GOC:jl]	biological_process
PHF15	GO:0043981	histone H4-K5 acetylation	"The modification of histone H4 by the addition of an acetyl group to a lysine residue at position 5 of the histone." [GOC:jl]	biological_process
PHF15	GO:0043982	histone H4-K8 acetylation	"The modification of histone H4 by the addition of an acetyl group to a lysine residue at position 8 of the histone." [GOC:jl]	biological_process
SETD8	GO:0034968	histone lysine methylation	"The modification of a histone by addition of a methyl group to a lysine residue." [GOC:mah]	biological_process
CBX5	GO:0035097	histone methyltransferase complex	"A multimeric complex that is able to catalyze the addition of methyl groups to histone proteins." [GOC:bf]	cellular_component
SETD8	GO:0018024	histone-lysine N-methyltransferase activity	"Catalysis of the reaction: S-adenosyl-L-methionine + histone L-lysine = S-adenosyl-L-homocysteine + histone N6-methyl-L-lysine. The methylation of peptidyl-lysine in histones forms N6-methyl-L-lysine, N6,N6-dimethyl-L-lysine and N6,N6,N6-trimethyl-L-lysine derivatives." [EC:2.1.1.43, RESID:AA0074, RESID:AA0075, RESID:AA0076]	molecular_function
IGF1	GO:0005179	hormone activity	"The action characteristic of a hormone, any substance formed in very small amounts in one specialized organ or group of cells and carried (sometimes in the bloodstream) to another organ or group of cells in the same organism, upon which it has a specific regulatory action. The term was originally applied to agents with a stimulatory physiological action in vertebrate animals (as opposed to a cha…	molecular_function
HDAC4	GO:0016787	hydrolase activity	"Catalysis of the hydrolysis of various bonds, e.g. C-O, C-N, C-C, phosphoric anhydride bonds, etc. Hydrolase is the systematic name for any enzyme of EC class 3." [ISBN:0198506732]	molecular_function
CHIT1	GO:0004553	hydrolase activity, hydrolyzing O-glycosyl compounds	"Catalysis of the hydrolysis of any O-glycosyl bond." [GOC:mah]	molecular_function
GRB2	GO:0042802	identical protein binding	"Interacting selectively and non-covalently with an identical protein or proteins." [GOC:jl]	molecular_function
IGF1R	GO:0042802	identical protein binding	"Interacting selectively and non-covalently with an identical protein or proteins." [GOC:jl]	molecular_function
KCNIP2	GO:0042802	identical protein binding	"Interacting selectively and non-covalently with an identical protein or proteins." [GOC:jl]	molecular_function
SLC2A1	GO:0042802	identical protein binding	"Interacting selectively and non-covalently with an identical protein or proteins." [GOC:jl]	molecular_function
CHIT1	GO:0006955	immune response	"Any immune system process that functions in the calibrated response of an organism to a potential internal or invasive threat." [GO_REF:0000022, GOC:add, GOC:mtg_15nov05]	biological_process
IGF1R	GO:0006955	immune response	"Any immune system process that functions in the calibrated response of an organism to a potential internal or invasive threat." [GO_REF:0000022, GOC:add, GOC:mtg_15nov05]	biological_process
SEMA4D	GO:0006955	immune response	"Any immune system process that functions in the calibrated response of an organism to a potential internal or invasive threat." [GO_REF:0000022, GOC:add, GOC:mtg_15nov05]	biological_process
BMP2	GO:0001701	in utero embryonic development	"The process whose specific outcome is the progression of the embryo in the uterus over time, from formation of the zygote in the oviduct, to birth. An example of this process is found in Mus musculus." [GOC:go_curators, GOC:mtg_sensu]	biological_process
MAFG	GO:0001701	in utero embryonic development	"The process whose specific outcome is the progression of the embryo in the uterus over time, from formation of the zygote in the oviduct, to birth. An example of this process is found in Mus musculus." [GOC:go_curators, GOC:mtg_sensu]	biological_process
MKL2	GO:0001701	in utero embryonic development	"The process whose specific outcome is the progression of the embryo in the uterus over time, from formation of the zygote in the oviduct, to birth. An example of this process is found in Mus musculus." [GOC:go_curators, GOC:mtg_sensu]	biological_process
NODAL	GO:0001701	in utero embryonic development	"The process whose specific outcome is the progression of the embryo in the uterus over time, from formation of the zygote in the oviduct, to birth. An example of this process is found in Mus musculus." [GOC:go_curators, GOC:mtg_sensu]	biological_process
SOX6	GO:0001701	in utero embryonic development	"The process whose specific outcome is the progression of the embryo in the uterus over time, from formation of the zygote in the oviduct, to birth. An example of this process is found in Mus musculus." [GOC:go_curators, GOC:mtg_sensu]	biological_process
TANC2	GO:0001701	in utero embryonic development	"The process whose specific outcome is the progression of the embryo in the uterus over time, from formation of the zygote in the oviduct, to birth. An example of this process is found in Mus musculus." [GOC:go_curators, GOC:mtg_sensu]	biological_process
DUSP8	GO:0000188	inactivation of MAPK activity	"Any process that terminates the activity of the active enzyme MAP kinase." [PMID:9561267]	biological_process
IGF1R	GO:0051389	inactivation of MAPKK activity	"Any process that terminates the activity of the active enzyme MAP kinase kinase." [GOC:ai]	biological_process
MAPK1	GO:0006917	induction of apoptosis	"A process that directly activates any of the steps required for cell death by apoptosis." [GOC:go_curators]	biological_process
PLAGL2	GO:0006917	induction of apoptosis	"A process that directly activates any of the steps required for cell death by apoptosis." [GOC:go_curators]	biological_process
RNF41	GO:0006917	induction of apoptosis	"A process that directly activates any of the steps required for cell death by apoptosis." [GOC:go_curators]	biological_process
TRAF3	GO:0006917	induction of apoptosis	"A process that directly activates any of the steps required for cell death by apoptosis." [GOC:go_curators]	biological_process
BMP2	GO:0006954	inflammatory response	"The immediate defensive reaction (by vertebrate tissue) to infection or injury caused by chemical or physical agents. The process is characterized by local vasodilation, extravasation of plasma into intercellular spaces and accumulation of white blood cells and macrophages." [GO_REF:0000022, GOC:mtg_15nov05, ISBN:0198506732]	biological_process
HDAC4	GO:0006954	inflammatory response	"The immediate defensive reaction (by vertebrate tissue) to infection or injury caused by chemical or physical agents. The process is characterized by local vasodilation, extravasation of plasma into intercellular spaces and accumulation of white blood cells and macrophages." [GO_REF:0000022, GOC:mtg_15nov05, ISBN:0198506732]	biological_process
NFRKB	GO:0006954	inflammatory response	"The immediate defensive reaction (by vertebrate tissue) to infection or injury caused by chemical or physical agents. The process is characterized by local vasodilation, extravasation of plasma into intercellular spaces and accumulation of white blood cells and macrophages." [GO_REF:0000022, GOC:mtg_15nov05, ISBN:0198506732]	biological_process
NFX1	GO:0006954	inflammatory response	"The immediate defensive reaction (by vertebrate tissue) to infection or injury caused by chemical or physical agents. The process is characterized by local vasodilation, extravasation of plasma into intercellular spaces and accumulation of white blood cells and macrophages." [GO_REF:0000022, GOC:mtg_15nov05, ISBN:0198506732]	biological_process
TOLLIP	GO:0006954	inflammatory response	"The immediate defensive reaction (by vertebrate tissue) to infection or injury caused by chemical or physical agents. The process is characterized by local vasodilation, extravasation of plasma into intercellular spaces and accumulation of white blood cells and macrophages." [GO_REF:0000022, GOC:mtg_15nov05, ISBN:0198506732]	biological_process
NODAL	GO:0002085	inhibition of neuroepithelial cell differentiation	"Any process that prevents the activation of neuroepithelial cell differentiation. Neuroepithelial cell differentiation is the process in which epiblast cells acquire specialized features of neuroepithelial cells." [GOC:dph, PMID:16678814]	biological_process
ATG12	GO:0045087	innate immune response	"Innate immune responses are defense responses mediated by germline encoded components that directly recognize components of potential pathogens." [GO_REF:0000022, GOC:add, GOC:ebc, GOC:mtg_15nov05, GOC:mtg_sensu]	biological_process
CD3G	GO:0045087	innate immune response	"Innate immune responses are defense responses mediated by germline encoded components that directly recognize components of potential pathogens." [GO_REF:0000022, GOC:add, GOC:ebc, GOC:mtg_15nov05, GOC:mtg_sensu]	biological_process
DDX3X	GO:0045087	innate immune response	"Innate immune responses are defense responses mediated by germline encoded components that directly recognize components of potential pathogens." [GO_REF:0000022, GOC:add, GOC:ebc, GOC:mtg_15nov05, GOC:mtg_sensu]	biological_process
GRB2	GO:0045087	innate immune response	"Innate immune responses are defense responses mediated by germline encoded components that directly recognize components of potential pathogens." [GO_REF:0000022, GOC:add, GOC:ebc, GOC:mtg_15nov05, GOC:mtg_sensu]	biological_process
MAPK1	GO:0045087	innate immune response	"Innate immune responses are defense responses mediated by germline encoded components that directly recognize components of potential pathogens." [GO_REF:0000022, GOC:add, GOC:ebc, GOC:mtg_15nov05, GOC:mtg_sensu]	biological_process
PDE1B	GO:0045087	innate immune response	"Innate immune responses are defense responses mediated by germline encoded components that directly recognize components of potential pathogens." [GO_REF:0000022, GOC:add, GOC:ebc, GOC:mtg_15nov05, GOC:mtg_sensu]	biological_process
TOLLIP	GO:0045087	innate immune response	"Innate immune responses are defense responses mediated by germline encoded components that directly recognize components of potential pathogens." [GO_REF:0000022, GOC:add, GOC:ebc, GOC:mtg_15nov05, GOC:mtg_sensu]	biological_process
TRAF3	GO:0045087	innate immune response	"Innate immune responses are defense responses mediated by germline encoded components that directly recognize components of potential pathogens." [GO_REF:0000022, GOC:add, GOC:ebc, GOC:mtg_15nov05, GOC:mtg_sensu]	biological_process
SBDS	GO:0001833	inner cell mass cell proliferation	"The proliferation of cells in the inner cell mass." [GOC:dph, GOC:isa_complete, ISBN:0124020607, ISBN:0198542771]	biological_process
BMP2	GO:0048839	inner ear development	"The process whose specific outcome is the progression of the inner ear over time, from its formation to the mature structure." [GOC:sr]	biological_process
IGF1	GO:0048839	inner ear development	"The process whose specific outcome is the progression of the inner ear over time, from its formation to the mature structure." [GOC:sr]	biological_process
NEUROD1	GO:0048839	inner ear development	"The process whose specific outcome is the progression of the inner ear over time, from its formation to the mature structure." [GOC:sr]	biological_process
ABR	GO:0042472	inner ear morphogenesis	"The process in which the anatomical structures of the inner ear are generated and organized. The inner ear is the structure in vertebrates that contains the organs of balance and hearing. It consists of soft hollow sensory structures (the membranous labyrinth) containing fluid (endolymph) surrounded by fluid (perilymph) and encased in a bony cavity (the bony labyrinth). It consists of two chambe…	biological_process
FOXG1	GO:0042472	inner ear morphogenesis	"The process in which the anatomical structures of the inner ear are generated and organized. The inner ear is the structure in vertebrates that contains the organs of balance and hearing. It consists of soft hollow sensory structures (the membranous labyrinth) containing fluid (endolymph) surrounded by fluid (perilymph) and encased in a bony cavity (the bony labyrinth). It consists of two chambe…	biological_process
PAX8	GO:0042472	inner ear morphogenesis	"The process in which the anatomical structures of the inner ear are generated and organized. The inner ear is the structure in vertebrates that contains the organs of balance and hearing. It consists of soft hollow sensory structures (the membranous labyrinth) containing fluid (endolymph) surrounded by fluid (perilymph) and encased in a bony cavity (the bony labyrinth). It consists of two chambe…	biological_process
SULF1	GO:0060384	innervation	"The process in which a nerve invades a tissue and makes functional synaptic connection within the tissue." [GOC:dph, GOC:sart]	biological_process
NFRKB	GO:0031011	Ino80 complex	"A multisubunit protein complex that contains the Ino80p ATPase; exhibits chromatin remodeling activity and 3' to 5' DNA helicase activity." [GOC:jh, GOC:rb, PMID:19355820]	cellular_component
IGF1R	GO:0043559	insulin binding	"Interacting selectively and non-covalently with insulin, a polypeptide hormone produced by the islets of Langerhans of the pancreas in mammals, and by the homologous organs of other organisms." [ISBN:0198506732]	molecular_function
IGF1	GO:0005158	insulin receptor binding	"Interacting selectively and non-covalently with the insulin receptor." [GOC:ai]	molecular_function
IGF1R	GO:0005158	insulin receptor binding	"Interacting selectively and non-covalently with the insulin receptor." [GOC:ai]	molecular_function
GRB2	GO:0008286	insulin receptor signaling pathway	"The series of molecular signals generated as a consequence of the insulin receptor binding to insulin." [GOC:ceb]	biological_process
IGF1R	GO:0008286	insulin receptor signaling pathway	"The series of molecular signals generated as a consequence of the insulin receptor binding to insulin." [GOC:ceb]	biological_process
MAPK1	GO:0008286	insulin receptor signaling pathway	"The series of molecular signals generated as a consequence of the insulin receptor binding to insulin." [GOC:ceb]	biological_process
PIK3R3	GO:0008286	insulin receptor signaling pathway	"The series of molecular signals generated as a consequence of the insulin receptor binding to insulin." [GOC:ceb]	biological_process
GRB2	GO:0043560	insulin receptor substrate binding	"Interacting selectively and non-covalently with any of the insulin receptor substrate (IRS) proteins, adaptor proteins that bind to the transphosphorylated insulin and insulin-like growth factor receptors, are themselves phosphorylated and in turn recruit SH2 domain-containing signaling molecules to form a productive signaling complex." [PMID:12829233]	molecular_function
IGF1R	GO:0043560	insulin receptor substrate binding	"Interacting selectively and non-covalently with any of the insulin receptor substrate (IRS) proteins, adaptor proteins that bind to the transphosphorylated insulin and insulin-like growth factor receptors, are themselves phosphorylated and in turn recruit SH2 domain-containing signaling molecules to form a productive signaling complex." [PMID:12829233]	molecular_function
NEUROD1	GO:0030073	insulin secretion	"The regulated release of proinsulin from secretory granules (B granules) in the B cells of the pancreas; accompanied by cleavage of proinsulin to form mature insulin." [GOC:mah, ISBN:0198506732]	biological_process
SLC30A8	GO:0030073	insulin secretion	"The regulated release of proinsulin from secretory granules (B granules) in the B cells of the pancreas; accompanied by cleavage of proinsulin to form mature insulin." [GOC:mah, ISBN:0198506732]	biological_process
IGF1R	GO:0005520	insulin-like growth factor binding	"Interacting selectively and non-covalently with an insulin-like growth factor, any member of a group of polypeptides that are structurally homologous to insulin and share many of its biological activities, but are immunologically distinct from it." [ISBN:0198506732]	molecular_function
IGF1	GO:0016942	insulin-like growth factor binding protein complex	"A complex of proteins which includes the insulin-like growth factor (IGF) and a number of IGF-binding proteins. The complex plays a role in growth and development." [GOC:jl]	cellular_component
IGF1R	GO:0031994	insulin-like growth factor I binding	"Interacting selectively and non-covalently with insulin-like growth factor I." [GOC:mah]	molecular_function
IGF1	GO:0005159	insulin-like growth factor receptor binding	"Interacting selectively and non-covalently with the insulin-like growth factor receptor." [GOC:jl]	molecular_function
IGF1	GO:0048009	insulin-like growth factor receptor signaling pathway	"The series of molecular signals generated as a consequence of the insulin-like growth factor receptor binding to one of its physiological ligands." [GOC:ceb]	biological_process
IGF1R	GO:0048009	insulin-like growth factor receptor signaling pathway	"The series of molecular signals generated as a consequence of the insulin-like growth factor receptor binding to one of its physiological ligands." [GOC:ceb]	biological_process
IGF1R	GO:0005010	insulin-like growth factor-activated receptor activity	"Combining with insulin-like growth factor and transmitting the signal across the plasma membrane to initiate a change in cell activity." [GOC:mah]	molecular_function
C17orf74	GO:0016021	integral to membrane	"Penetrating at least one phospholipid bilayer of a membrane. May also refer to the state of being buried in the bilayer with no exposure outside the bilayer. When used to describe a protein, indicates that all or part of the peptide sequence is embedded in the membrane." [GOC:go_curators]	cellular_component
C6orf89	GO:0016021	integral to membrane	"Penetrating at least one phospholipid bilayer of a membrane. May also refer to the state of being buried in the bilayer with no exposure outside the bilayer. When used to describe a protein, indicates that all or part of the peptide sequence is embedded in the membrane." [GOC:go_curators]	cellular_component
CACNA2D4	GO:0016021	integral to membrane	"Penetrating at least one phospholipid bilayer of a membrane. May also refer to the state of being buried in the bilayer with no exposure outside the bilayer. When used to describe a protein, indicates that all or part of the peptide sequence is embedded in the membrane." [GOC:go_curators]	cellular_component
CALN1	GO:0016021	integral to membrane	"Penetrating at least one phospholipid bilayer of a membrane. May also refer to the state of being buried in the bilayer with no exposure outside the bilayer. When used to describe a protein, indicates that all or part of the peptide sequence is embedded in the membrane." [GOC:go_curators]	cellular_component
ELFN2	GO:0016021	integral to membrane	"Penetrating at least one phospholipid bilayer of a membrane. May also refer to the state of being buried in the bilayer with no exposure outside the bilayer. When used to describe a protein, indicates that all or part of the peptide sequence is embedded in the membrane." [GOC:go_curators]	cellular_component
FZD5	GO:0016021	integral to membrane	"Penetrating at least one phospholipid bilayer of a membrane. May also refer to the state of being buried in the bilayer with no exposure outside the bilayer. When used to describe a protein, indicates that all or part of the peptide sequence is embedded in the membrane." [GOC:go_curators]	cellular_component
GOLT1A	GO:0016021	integral to membrane	"Penetrating at least one phospholipid bilayer of a membrane. May also refer to the state of being buried in the bilayer with no exposure outside the bilayer. When used to describe a protein, indicates that all or part of the peptide sequence is embedded in the membrane." [GOC:go_curators]	cellular_component
GPM6B	GO:0016021	integral to membrane	"Penetrating at least one phospholipid bilayer of a membrane. May also refer to the state of being buried in the bilayer with no exposure outside the bilayer. When used to describe a protein, indicates that all or part of the peptide sequence is embedded in the membrane." [GOC:go_curators]	cellular_component
IGF1R	GO:0016021	integral to membrane	"Penetrating at least one phospholipid bilayer of a membrane. May also refer to the state of being buried in the bilayer with no exposure outside the bilayer. When used to describe a protein, indicates that all or part of the peptide sequence is embedded in the membrane." [GOC:go_curators]	cellular_component
KIAA1467	GO:0016021	integral to membrane	"Penetrating at least one phospholipid bilayer of a membrane. May also refer to the state of being buried in the bilayer with no exposure outside the bilayer. When used to describe a protein, indicates that all or part of the peptide sequence is embedded in the membrane." [GOC:go_curators]	cellular_component
LDLRAD2	GO:0016021	integral to membrane	"Penetrating at least one phospholipid bilayer of a membrane. May also refer to the state of being buried in the bilayer with no exposure outside the bilayer. When used to describe a protein, indicates that all or part of the peptide sequence is embedded in the membrane." [GOC:go_curators]	cellular_component
PAG1	GO:0016021	integral to membrane	"Penetrating at least one phospholipid bilayer of a membrane. May also refer to the state of being buried in the bilayer with no exposure outside the bilayer. When used to describe a protein, indicates that all or part of the peptide sequence is embedded in the membrane." [GOC:go_curators]	cellular_component
RNF144B	GO:0016021	integral to membrane	"Penetrating at least one phospholipid bilayer of a membrane. May also refer to the state of being buried in the bilayer with no exposure outside the bilayer. When used to describe a protein, indicates that all or part of the peptide sequence is embedded in the membrane." [GOC:go_curators]	cellular_component
SCN5A	GO:0016021	integral to membrane	"Penetrating at least one phospholipid bilayer of a membrane. May also refer to the state of being buried in the bilayer with no exposure outside the bilayer. When used to describe a protein, indicates that all or part of the peptide sequence is embedded in the membrane." [GOC:go_curators]	cellular_component
SEC63	GO:0016021	integral to membrane	"Penetrating at least one phospholipid bilayer of a membrane. May also refer to the state of being buried in the bilayer with no exposure outside the bilayer. When used to describe a protein, indicates that all or part of the peptide sequence is embedded in the membrane." [GOC:go_curators]	cellular_component
SFT2D3	GO:0016021	integral to membrane	"Penetrating at least one phospholipid bilayer of a membrane. May also refer to the state of being buried in the bilayer with no exposure outside the bilayer. When used to describe a protein, indicates that all or part of the peptide sequence is embedded in the membrane." [GOC:go_curators]	cellular_component
SLC26A9	GO:0016021	integral to membrane	"Penetrating at least one phospholipid bilayer of a membrane. May also refer to the state of being buried in the bilayer with no exposure outside the bilayer. When used to describe a protein, indicates that all or part of the peptide sequence is embedded in the membrane." [GOC:go_curators]	cellular_component
SLC2A1	GO:0016021	integral to membrane	"Penetrating at least one phospholipid bilayer of a membrane. May also refer to the state of being buried in the bilayer with no exposure outside the bilayer. When used to describe a protein, indicates that all or part of the peptide sequence is embedded in the membrane." [GOC:go_curators]	cellular_component
SLC30A8	GO:0016021	integral to membrane	"Penetrating at least one phospholipid bilayer of a membrane. May also refer to the state of being buried in the bilayer with no exposure outside the bilayer. When used to describe a protein, indicates that all or part of the peptide sequence is embedded in the membrane." [GOC:go_curators]	cellular_component
SLC38A1	GO:0016021	integral to membrane	"Penetrating at least one phospholipid bilayer of a membrane. May also refer to the state of being buried in the bilayer with no exposure outside the bilayer. When used to describe a protein, indicates that all or part of the peptide sequence is embedded in the membrane." [GOC:go_curators]	cellular_component
SLC39A9	GO:0016021	integral to membrane	"Penetrating at least one phospholipid bilayer of a membrane. May also refer to the state of being buried in the bilayer with no exposure outside the bilayer. When used to describe a protein, indicates that all or part of the peptide sequence is embedded in the membrane." [GOC:go_curators]	cellular_component
SYT12	GO:0016021	integral to membrane	"Penetrating at least one phospholipid bilayer of a membrane. May also refer to the state of being buried in the bilayer with no exposure outside the bilayer. When used to describe a protein, indicates that all or part of the peptide sequence is embedded in the membrane." [GOC:go_curators]	cellular_component
TMCO1	GO:0016021	integral to membrane	"Penetrating at least one phospholipid bilayer of a membrane. May also refer to the state of being buried in the bilayer with no exposure outside the bilayer. When used to describe a protein, indicates that all or part of the peptide sequence is embedded in the membrane." [GOC:go_curators]	cellular_component
TMEM129	GO:0016021	integral to membrane	"Penetrating at least one phospholipid bilayer of a membrane. May also refer to the state of being buried in the bilayer with no exposure outside the bilayer. When used to describe a protein, indicates that all or part of the peptide sequence is embedded in the membrane." [GOC:go_curators]	cellular_component
TSPAN17	GO:0016021	integral to membrane	"Penetrating at least one phospholipid bilayer of a membrane. May also refer to the state of being buried in the bilayer with no exposure outside the bilayer. When used to describe a protein, indicates that all or part of the peptide sequence is embedded in the membrane." [GOC:go_curators]	cellular_component
VANGL1	GO:0016021	integral to membrane	"Penetrating at least one phospholipid bilayer of a membrane. May also refer to the state of being buried in the bilayer with no exposure outside the bilayer. When used to describe a protein, indicates that all or part of the peptide sequence is embedded in the membrane." [GOC:go_curators]	cellular_component
VAT1	GO:0016021	integral to membrane	"Penetrating at least one phospholipid bilayer of a membrane. May also refer to the state of being buried in the bilayer with no exposure outside the bilayer. When used to describe a protein, indicates that all or part of the peptide sequence is embedded in the membrane." [GOC:go_curators]	cellular_component
ZDHHC9	GO:0016021	integral to membrane	"Penetrating at least one phospholipid bilayer of a membrane. May also refer to the state of being buried in the bilayer with no exposure outside the bilayer. When used to describe a protein, indicates that all or part of the peptide sequence is embedded in the membrane." [GOC:go_curators]	cellular_component
CD226	GO:0005887	integral to plasma membrane	"Penetrating at least one phospholipid bilayer of a plasma membrane. May also refer to the state of being buried in the bilayer with no exposure outside the bilayer." [GOC:go_curators]	cellular_component
CD3G	GO:0005887	integral to plasma membrane	"Penetrating at least one phospholipid bilayer of a plasma membrane. May also refer to the state of being buried in the bilayer with no exposure outside the bilayer." [GOC:go_curators]	cellular_component
IGDCC3	GO:0005887	integral to plasma membrane	"Penetrating at least one phospholipid bilayer of a plasma membrane. May also refer to the state of being buried in the bilayer with no exposure outside the bilayer." [GOC:go_curators]	cellular_component
IGF1R	GO:0005887	integral to plasma membrane	"Penetrating at least one phospholipid bilayer of a plasma membrane. May also refer to the state of being buried in the bilayer with no exposure outside the bilayer." [GOC:go_curators]	cellular_component
SEMA4D	GO:0005887	integral to plasma membrane	"Penetrating at least one phospholipid bilayer of a plasma membrane. May also refer to the state of being buried in the bilayer with no exposure outside the bilayer." [GOC:go_curators]	cellular_component
CD226	GO:0005178	integrin binding	"Interacting selectively and non-covalently with an integrin." [GOC:ceb]	molecular_function
IGF1	GO:0005178	integrin binding	"Interacting selectively and non-covalently with an integrin." [GOC:ceb]	molecular_function
SCN5A	GO:0014704	intercalated disc	"A complex cell-cell junction at which myofibrils terminate in cardiomyocytes; mediates mechanical and electrochemical integration between individual cardiomyocytes. The intercalated disc contains regions of tight mechanical attachment (fasciae adherentes and desmosomes) and electrical coupling (gap junctions) between adjacent cells." [GOC:mtg_muscle, PMID:11732910]	cellular_component
TOLLIP	GO:0045323	interleukin-1 receptor complex	"A protein complex that binds interleukin-1; comprises an alpha and a beta subunit." [GOC:mah, InterPro:IPR004075]	cellular_component
TOLLIP	GO:0005150	interleukin-1, Type I receptor binding	"Interacting selectively and non-covalently with a Type I interleukin-1 receptor." [GOC:ai]	molecular_function
TOLLIP	GO:0045092	interleukin-18 receptor complex	"A protein complex that binds interleukin-18; comprises an alpha and a beta subunit." [GOC:mah, PMID:12759435]	cellular_component
RNF41	GO:0005135	interleukin-3 receptor binding	"Interacting selectively and non-covalently with the interleukin-3 receptor." [GOC:ai]	molecular_function
TLK2	GO:0005882	intermediate filament	"A cytoskeletal structure that forms a distinct elongated structure, characteristically 10 nm in diameter, that occurs in the cytoplasm of eukaryotic cells. Intermediate filaments form a fibrous system, composed of chemically heterogeneous subunits and involved in mechanically integrating the various components of the cytoplasmic space. Intermediate filaments may be divided into five chemically d…	cellular_component
TRAF3	GO:0009898	internal side of plasma membrane	"The side of the plasma membrane that faces the cytoplasm." [GOC:tb]	cellular_component
ABR	GO:0005622	intracellular	"The living contents of a cell; the matter contained within (but not including) the plasma membrane, usually taken to exclude large vacuoles and masses of secretory or ingested material. In eukaryotes it includes the nucleus and cytoplasm." [ISBN:0198506732]	cellular_component
CAMKK2	GO:0005622	intracellular	"The living contents of a cell; the matter contained within (but not including) the plasma membrane, usually taken to exclude large vacuoles and masses of secretory or ingested material. In eukaryotes it includes the nucleus and cytoplasm." [ISBN:0198506732]	cellular_component
DCX	GO:0005622	intracellular	"The living contents of a cell; the matter contained within (but not including) the plasma membrane, usually taken to exclude large vacuoles and masses of secretory or ingested material. In eukaryotes it includes the nucleus and cytoplasm." [ISBN:0198506732]	cellular_component
KSR1	GO:0005622	intracellular	"The living contents of a cell; the matter contained within (but not including) the plasma membrane, usually taken to exclude large vacuoles and masses of secretory or ingested material. In eukaryotes it includes the nucleus and cytoplasm." [ISBN:0198506732]	cellular_component
LENG9	GO:0005622	intracellular	"The living contents of a cell; the matter contained within (but not including) the plasma membrane, usually taken to exclude large vacuoles and masses of secretory or ingested material. In eukaryotes it includes the nucleus and cytoplasm." [ISBN:0198506732]	cellular_component
NEUROD1	GO:0005622	intracellular	"The living contents of a cell; the matter contained within (but not including) the plasma membrane, usually taken to exclude large vacuoles and masses of secretory or ingested material. In eukaryotes it includes the nucleus and cytoplasm." [ISBN:0198506732]	cellular_component
PLEKHG2	GO:0005622	intracellular	"The living contents of a cell; the matter contained within (but not including) the plasma membrane, usually taken to exclude large vacuoles and masses of secretory or ingested material. In eukaryotes it includes the nucleus and cytoplasm." [ISBN:0198506732]	cellular_component
RASGRF1	GO:0005622	intracellular	"The living contents of a cell; the matter contained within (but not including) the plasma membrane, usually taken to exclude large vacuoles and masses of secretory or ingested material. In eukaryotes it includes the nucleus and cytoplasm." [ISBN:0198506732]	cellular_component
RIT1	GO:0005622	intracellular	"The living contents of a cell; the matter contained within (but not including) the plasma membrane, usually taken to exclude large vacuoles and masses of secretory or ingested material. In eukaryotes it includes the nucleus and cytoplasm." [ISBN:0198506732]	cellular_component
RPL23A	GO:0005622	intracellular	"The living contents of a cell; the matter contained within (but not including) the plasma membrane, usually taken to exclude large vacuoles and masses of secretory or ingested material. In eukaryotes it includes the nucleus and cytoplasm." [ISBN:0198506732]	cellular_component
SAR1A	GO:0005622	intracellular	"The living contents of a cell; the matter contained within (but not including) the plasma membrane, usually taken to exclude large vacuoles and masses of secretory or ingested material. In eukaryotes it includes the nucleus and cytoplasm." [ISBN:0198506732]	cellular_component
SLC2A1	GO:0005622	intracellular	"The living contents of a cell; the matter contained within (but not including) the plasma membrane, usually taken to exclude large vacuoles and masses of secretory or ingested material. In eukaryotes it includes the nucleus and cytoplasm." [ISBN:0198506732]	cellular_component
ZNF182	GO:0005622	intracellular	"The living contents of a cell; the matter contained within (but not including) the plasma membrane, usually taken to exclude large vacuoles and masses of secretory or ingested material. In eukaryotes it includes the nucleus and cytoplasm." [ISBN:0198506732]	cellular_component
ZNF805	GO:0005622	intracellular	"The living contents of a cell; the matter contained within (but not including) the plasma membrane, usually taken to exclude large vacuoles and masses of secretory or ingested material. In eukaryotes it includes the nucleus and cytoplasm." [ISBN:0198506732]	cellular_component
RBM14	GO:0030520	intracellular estrogen receptor signaling pathway	"Any series of molecular signals generated as a consequence of an intracellular estrogen receptor binding to one of its physiological ligands. The pathway begins with receptor-ligand binding, and ends with regulation of a downstream cellular process (e.g. transcription)." [GOC:mah, GOC:signaling]	biological_process
IGF1R	GO:0043231	intracellular membrane-bounded organelle	"Organized structure of distinctive morphology and function, bounded by a single or double lipid bilayer membrane and occurring within the cell. Includes the nucleus, mitochondria, plastids, vacuoles, and vesicles. Excludes the plasma membrane." [GOC:go_curators]	cellular_component
MEF2D	GO:0043231	intracellular membrane-bounded organelle	"Organized structure of distinctive morphology and function, bounded by a single or double lipid bilayer membrane and occurring within the cell. Includes the nucleus, mitochondria, plastids, vacuoles, and vesicles. Excludes the plasma membrane." [GOC:go_curators]	cellular_component
RBMS3	GO:0043231	intracellular membrane-bounded organelle	"Organized structure of distinctive morphology and function, bounded by a single or double lipid bilayer membrane and occurring within the cell. Includes the nucleus, mitochondria, plastids, vacuoles, and vesicles. Excludes the plasma membrane." [GOC:go_curators]	cellular_component
DDX3X	GO:0007243	intracellular protein kinase cascade	"A series of reactions in which a signal is passed on to downstream proteins within the cell by sequential protein phosphorylation and activation of the cascade components." [GOC:bf, GOC:jl, GOC:signaling]	biological_process
IPO9	GO:0006886	intracellular protein transport	"The directed movement of proteins in a cell, including the movement of proteins between specific compartments or structures within a cell, such as organelles of a eukaryotic cell." [GOC:mah]	biological_process
RIT1	GO:0006886	intracellular protein transport	"The directed movement of proteins in a cell, including the movement of proteins between specific compartments or structures within a cell, such as organelles of a eukaryotic cell." [GOC:mah]	biological_process
SAR1A	GO:0006886	intracellular protein transport	"The directed movement of proteins in a cell, including the movement of proteins between specific compartments or structures within a cell, such as organelles of a eukaryotic cell." [GOC:mah]	biological_process
XPO5	GO:0006886	intracellular protein transport	"The directed movement of proteins in a cell, including the movement of proteins between specific compartments or structures within a cell, such as organelles of a eukaryotic cell." [GOC:mah]	biological_process
RORA	GO:0030522	intracellular receptor mediated signaling pathway	"Any series of molecular signals initiated by a ligand binding to an receptor located within a cell." [GOC:bf, GOC:mah]	biological_process
ABR	GO:0035556	intracellular signal transduction	"The process in which a signal is passed on to downstream components within the cell, which become activated themselves to further propagate the signal and finally trigger a change in the function or state of the cell." [GOC:signaling, ISBN:3527303782]	biological_process
DCX	GO:0035556	intracellular signal transduction	"The process in which a signal is passed on to downstream components within the cell, which become activated themselves to further propagate the signal and finally trigger a change in the function or state of the cell." [GOC:signaling, ISBN:3527303782]	biological_process
KSR1	GO:0035556	intracellular signal transduction	"The process in which a signal is passed on to downstream components within the cell, which become activated themselves to further propagate the signal and finally trigger a change in the function or state of the cell." [GOC:signaling, ISBN:3527303782]	biological_process
MAPK1	GO:0035556	intracellular signal transduction	"The process in which a signal is passed on to downstream components within the cell, which become activated themselves to further propagate the signal and finally trigger a change in the function or state of the cell." [GOC:signaling, ISBN:3527303782]	biological_process
PAG1	GO:0035556	intracellular signal transduction	"The process in which a signal is passed on to downstream components within the cell, which become activated themselves to further propagate the signal and finally trigger a change in the function or state of the cell." [GOC:signaling, ISBN:3527303782]	biological_process
TLK2	GO:0035556	intracellular signal transduction	"The process in which a signal is passed on to downstream components within the cell, which become activated themselves to further propagate the signal and finally trigger a change in the function or state of the cell." [GOC:signaling, ISBN:3527303782]	biological_process
TOLLIP	GO:0035556	intracellular signal transduction	"The process in which a signal is passed on to downstream components within the cell, which become activated themselves to further propagate the signal and finally trigger a change in the function or state of the cell." [GOC:signaling, ISBN:3527303782]	biological_process
ENAH	GO:0046907	intracellular transport	"The directed movement of substances within a cell." [GOC:ai]	biological_process
DDX3X	GO:0097193	intrinsic apoptotic signaling pathway	"A series of molecular signals in which an intracellular signal is conveyed to trigger the apoptotic death of a cell. The pathway starts with reception of an intracellular signal (e.g. DNA damage, endoplasmic reticulum stress, oxidative stress etc.), and ends when the execution phase of apoptosis is triggered. The intrinsic apoptotic signaling pathway is crucially regulated by permeabilization of…	biological_process
KCND1	GO:0005216	ion channel activity	"Catalysis of facilitated diffusion of an ion (by an energy-independent process) by passage through a transmembrane aqueous pore or channel without evidence for a carrier-mediated mechanism." [GOC:cy, GOC:mtg_transport, ISBN:0815340729]	molecular_function
SCN5A	GO:0005216	ion channel activity	"Catalysis of facilitated diffusion of an ion (by an energy-independent process) by passage through a transmembrane aqueous pore or channel without evidence for a carrier-mediated mechanism." [GOC:cy, GOC:mtg_transport, ISBN:0815340729]	molecular_function
RIMS4	GO:0044325	ion channel binding	"Interacting selectively and non-covalently with one or more specific sites on an ion channel, a protein complex that spans a membrane and forms a water-filled channel across the phospholipid bilayer allowing selective ion transport down its electrochemical gradient." [GOC:BHF, GOC:jl]	molecular_function
SCN5A	GO:0044325	ion channel binding	"Interacting selectively and non-covalently with one or more specific sites on an ion channel, a protein complex that spans a membrane and forms a water-filled channel across the phospholipid bilayer allowing selective ion transport down its electrochemical gradient." [GOC:BHF, GOC:jl]	molecular_function
KCND1	GO:0006811	ion transport	"The directed movement of charged atoms or small charged molecules into, out of or within a cell, or between cells, by means of some agent such as a transporter or pore." [GOC:ai]	biological_process
SCN5A	GO:0006811	ion transport	"The directed movement of charged atoms or small charged molecules into, out of or within a cell, or between cells, by means of some agent such as a transporter or pore." [GOC:ai]	biological_process
SLC26A9	GO:0006811	ion transport	"The directed movement of charged atoms or small charged molecules into, out of or within a cell, or between cells, by means of some agent such as a transporter or pore." [GOC:ai]	biological_process
SLC38A1	GO:0006811	ion transport	"The directed movement of charged atoms or small charged molecules into, out of or within a cell, or between cells, by means of some agent such as a transporter or pore." [GOC:ai]	biological_process
MOCS1	GO:0051536	iron-sulfur cluster binding	"Interacting selectively and non-covalently with an iron-sulfur cluster, a combination of iron and sulfur atoms." [GOC:ai]	molecular_function
PDIA4	GO:0016853	isomerase activity	"Catalysis of the geometric or structural changes within one molecule. Isomerase is the systematic name for any enzyme of EC class 5." [ISBN:0198506732]	molecular_function
MAPK1	GO:0060397	JAK-STAT cascade involved in growth hormone signaling pathway	"The process in which STAT proteins (Signal Transducers and Activators of Transcription) are activated by members of the JAK (janus activated kinase) family of tyrosine kinases, following the binding of physiological ligands to the growth hormone receptor. Once activated, STATs dimerize and translocate to the nucleus and modulate the expression of target genes." [GOC:BHF, GOC:dph, PMID:11445442]	biological_process
OTUD7B	GO:0070530	K63-linked polyubiquitin binding	"Interacting selectively and non-covalently and non-covalently with a polymer of ubiquitin formed by linkages between lysine residues at position 63 of the ubiquitin monomers." [GOC:mah, PMID:15556404, PMID:17525341]	molecular_function
PAX8	GO:0001822	kidney development	"The process whose specific outcome is the progression of the kidney over time, from its formation to the mature structure. The kidney is an organ that filters the blood and/or excretes the end products of body metabolism in the form of urine." [GOC:dph, GOC:mtg_kidney_jan10, ISBN:0124020607, ISBN:0721662544]	biological_process
SULF1	GO:0001822	kidney development	"The process whose specific outcome is the progression of the kidney over time, from its formation to the mature structure. The kidney is an organ that filters the blood and/or excretes the end products of body metabolism in the form of urine." [GOC:dph, GOC:mtg_kidney_jan10, ISBN:0124020607, ISBN:0721662544]	biological_process
PAX8	GO:0072073	kidney epithelium development	"The process whose specific outcome is the progression of an epithelium in the kidney over time, from its formation to the mature structure. An epithelium is a tissue that covers the internal or external surfaces of an anatomical structure." [GOC:mtg_kidney_jan10]	biological_process
MAPK1	GO:0016301	kinase activity	"Catalysis of the transfer of a phosphate group, usually from ATP, to a substrate molecule." [ISBN:0198506732]	molecular_function
SLC2A1	GO:0019900	kinase binding	"Interacting selectively and non-covalently with a kinase, any enzyme that catalyzes the transfer of a phosphate group." [GOC:jl]	molecular_function
TOLLIP	GO:0019900	kinase binding	"Interacting selectively and non-covalently with a kinase, any enzyme that catalyzes the transfer of a phosphate group." [GOC:jl]	molecular_function
CBX5	GO:0000776	kinetochore	"A multisubunit complex that is located at the centromeric region of DNA and provides an attachment point for the spindle microtubules." [GOC:elh]	cellular_component
FZD5	GO:0060716	labyrinthine layer blood vessel development	"The process whose specific outcome is the progression of a blood vessel of the labyrinthine layer of the placenta over time, from its formation to the mature structure. The embryonic vessels grow through the layer to come in close contact with the maternal blood supply." [GOC:dph]	biological_process
MAPK1	GO:0060716	labyrinthine layer blood vessel development	"The process whose specific outcome is the progression of a blood vessel of the labyrinthine layer of the placenta over time, from its formation to the mature structure. The embryonic vessels grow through the layer to come in close contact with the maternal blood supply." [GOC:dph]	biological_process
ENAH	GO:0030027	lamellipodium	"A thin sheetlike process extended by the leading edge of a crawling fibroblast; contains a dense meshwork of actin filaments." [ISBN:0815316194]	cellular_component
PARVA	GO:0030027	lamellipodium	"A thin sheetlike process extended by the leading edge of a crawling fibroblast; contains a dense meshwork of actin filaments." [ISBN:0815316194]	cellular_component
SLC2A1	GO:0019852	L-ascorbic acid metabolic process	"The chemical reactions and pathways involving L-ascorbic acid, (2R)-2-[(1S)-1,2-dihydroxyethyl]-4-hydroxy-5-oxo-2,5-dihydrofuran-3-olate; L-ascorbic acid is vitamin C and has co-factor and anti-oxidant activities in many species." [CHEBI:38290, GOC:jl, ISBN:0198506732]	biological_process
MAPK1	GO:0005770	late endosome	"A prelysosomal endocytic organelle differentiated from early endosomes by lower lumenal pH and different protein composition. Late endosomes are more spherical than early endosomes and are mostly juxtanuclear, being concentrated near the microtubule organizing center." [PMID:11964142, PMID:2557062]	cellular_component
NODAL	GO:0060460	left lung morphogenesis	"The process in which anatomical structures of the left lung are generated and organized." [GOC:dph]	biological_process
TOLLIP	GO:0045321	leukocyte activation	"A change in morphology and behavior of a leukocyte resulting from exposure to a specific antigen, mitogen, cytokine, cellular ligand, or soluble factor." [GOC:add]	biological_process
SEMA4D	GO:0070486	leukocyte aggregation	"The adhesion of one leukocyte to one or more other leukocytes via adhesion molecules." [GOC:sl, PMID:12972508]	biological_process
SBDS	GO:0030595	leukocyte chemotaxis	"The movement of a leukocyte in response to an external stimulus." [GOC:add, GOC:jl]	biological_process
ANGPT4	GO:0050900	leukocyte migration	"The movement of a leukocyte within or between different tissues and organs of the body." [GOC:add, ISBN:0781735149, PMID:14680625, PMID:14708592, PMID:7507411, PMID:8600538]	biological_process
GRB2	GO:0050900	leukocyte migration	"The movement of a leukocyte within or between different tissues and organs of the body." [GOC:add, ISBN:0781735149, PMID:14680625, PMID:14708592, PMID:7507411, PMID:8600538]	biological_process
SLC38A1	GO:0015186	L-glutamine transmembrane transporter activity	"Catalysis of the transfer of L-glutamine from one side of a membrane to the other. L-glutamine is 2-amino-4-carbamoylbutanoic acid." [GOC:ai, GOC:mtg_transport, ISBN:0815340729]	molecular_function
RORA	GO:0004879	ligand-activated sequence-specific DNA binding RNA polymerase II transcription factor activity	"Combining with a signal and transmitting the signal to the transcriptional machinery by interacting selectively and non-covalently with a specific DNA sequence in order to modulate transcription by RNA polymerase II." [GOC:signaling, GOC:txnOH]	molecular_function
RBM14	GO:0030374	ligand-dependent nuclear receptor transcription coactivator activity	"The function of a transcription cofactor that activates transcription in conjuction with a ligand-dependent nuclear receptor from a RNA polymerase II promoter; does not bind DNA itself." [GOC:dph, GOC:tb]	molecular_function
NFX1	GO:0016874	ligase activity	"Catalysis of the joining of two substances, or two groups within a single molecule, with the concomitant hydrolysis of the diphosphate bond in ATP or a similar triphosphate." [EC:6, GOC:mah]	molecular_function
RNF144B	GO:0016874	ligase activity	"Catalysis of the joining of two substances, or two groups within a single molecule, with the concomitant hydrolysis of the diphosphate bond in ATP or a similar triphosphate." [EC:6, GOC:mah]	molecular_function
NSFL1C	GO:0008289	lipid binding	"Interacting selectively and non-covalently with a lipid." [GOC:ai]	molecular_function
PLAGL2	GO:0006629	lipid metabolic process	"The chemical reactions and pathways involving lipids, compounds soluble in an organic solvent but not, or sparingly, in an aqueous solvent. Includes fatty acids; neutral fats, other fatty-acid esters, and soaps; long-chain (fatty) alcohols and waxes; sphingoids and other long-chain bases; glycolipids, phospholipids and sphingolipids; and carotenes, polyprenols, sterols, terpenes and other isopre…	biological_process
MAPK1	GO:0031663	lipopolysaccharide-mediated signaling pathway	"A series of molecular signals initiated by the binding of a lipopolysaccharide (LPS) to a receptor on the surface of a target cell, and ending with regulation of a downstream cellular process, e.g. transcription. Lipopolysaccharides are major components of the outer membrane of Gram-negative bacteria, making them prime targets for recognition by the immune system." [GOC:mah, GOC:signaling, PMID:…	biological_process
MKL2	GO:0001889	liver development	"The process whose specific outcome is the progression of the liver over time, from its formation to the mature structure. The liver is an exocrine gland which secretes bile and functions in metabolism of protein and carbohydrate and fat, synthesizes substances involved in the clotting of the blood, synthesizes vitamin A, detoxifies poisonous substances, stores glycogen, and breaks down worn-out …	biological_process
NODAL	GO:0001889	liver development	"The process whose specific outcome is the progression of the liver over time, from its formation to the mature structure. The liver is an exocrine gland which secretes bile and functions in metabolism of protein and carbohydrate and fat, synthesizes substances involved in the clotting of the blood, synthesizes vitamin A, detoxifies poisonous substances, stores glycogen, and breaks down worn-out …	biological_process
SEC63	GO:0001889	liver development	"The process whose specific outcome is the progression of the liver over time, from its formation to the mature structure. The liver is an exocrine gland which secretes bile and functions in metabolism of protein and carbohydrate and fat, synthesizes substances involved in the clotting of the blood, synthesizes vitamin A, detoxifies poisonous substances, stores glycogen, and breaks down worn-out …	biological_process
PDE1B	GO:0007626	locomotory behavior	"The specific movement from place to place of an organism in response to external or internal stimuli. Locomotion of a whole organism in a manner dependent upon some combination of that organism's internal state and external conditions." [GOC:dph]	biological_process
RASGRF1	GO:0007616	long-term memory	"The memory process that deals with the storage, retrieval and modification of information a long time (typically weeks, months or years) after receiving that information. This type of memory is typically dependent on gene transcription regulated by second messenger activation." [http://hebb.mit.edu/courses/9.03/lecture4.html, ISBN:0582227089]	biological_process
IGF1	GO:0048286	lung alveolus development	"The process whose specific outcome is the progression of the alveolus over time, from its formation to the mature structure. The alveolus is a sac for holding air in the lungs; formed by the terminal dilation of air passageways." [GOC:mtg_lung, PMID:9751757]	biological_process
IGF1	GO:0030324	lung development	"The process whose specific outcome is the progression of the lung over time, from its formation to the mature structure. In all air-breathing vertebrates the lungs are developed from the ventral wall of the oesophagus as a pouch which divides into two sacs. In amphibians and many reptiles the lungs retain very nearly this primitive sac-like character, but in the higher forms the connection with …	biological_process
NODAL	GO:0030324	lung development	"The process whose specific outcome is the progression of the lung over time, from its formation to the mature structure. In all air-breathing vertebrates the lungs are developed from the ventral wall of the oesophagus as a pouch which divides into two sacs. In amphibians and many reptiles the lungs retain very nearly this primitive sac-like character, but in the higher forms the connection with …	biological_process
IGF1	GO:0060463	lung lobe morphogenesis	"The process in which the anatomical structures of a lung lobe are generated and organized. A lung lobe is a projection that extends from the lung." [GOC:dph]	biological_process
IGF1	GO:0060426	lung vasculature development	"The biological process whose specific outcome is the progression of a lung vasculature from an initial condition to its mature state. This process begins with the formation of the lung vasculature and ends with the mature structure. The lung vasculature is composed of the tubule structures that carry blood or lymph in the lungs." [GOC:dph, GOC:mtg_lung]	biological_process
MOCS1	GO:0016829	lyase activity	"Catalysis of the cleavage of C-C, C-O, C-N and other bonds by other means than by hydrolysis or oxidation, or conversely adding a group to a double bond. They differ from other enzymes in that two substrates are involved in one reaction direction, but only one in the other direction. When acting on the single substrate, a molecule is eliminated and this generates either a new double bond or a ne…	molecular_function
CHIT1	GO:0005764	lysosome	"A small lytic vacuole that has cell cycle-independent morphology and is found in most animal cells and that contains a variety of hydrolases, most of which have their maximal activities in the pH range 5-6. The contained enzymes display latency if properly isolated. About 40 different lysosomal hydrolases are known and lysosomes have a great variety of morphologies and functions." [GOC:mah, ISBN…	cellular_component
PSMA5	GO:0000087	M phase of mitotic cell cycle	"M phase occurring as part of the mitotic cell cycle. M phase is the part of the cell cycle during which nuclear division takes place. A mitotic cell cycle is one which canonically comprises four successive phases called G1, S, G2, and M and includes replication of the genome and the subsequent segregation of chromosomes into daughter cells." [GOC:dph, GOC:mah, ISBN:0815316194]	biological_process
CSNK1G1	GO:0000287	magnesium ion binding	"Interacting selectively and non-covalently with magnesium (Mg) ions." [GOC:ai]	molecular_function
PAPOLA	GO:0000287	magnesium ion binding	"Interacting selectively and non-covalently with magnesium (Mg) ions." [GOC:ai]	molecular_function
IGF1R	GO:0030238	male sex determination	"The specification of male sex of an individual organism." [GOC:mah]	biological_process
IGF1	GO:0030879	mammary gland development	"The process whose specific outcome is the progression of the mammary gland over time, from its formation to the mature structure. The mammary gland is a large compound sebaceous gland that in female mammals is modified to secrete milk. Its development starts with the formation of the mammary line and ends as the mature gland cycles between nursing and weaning stages." [PMID:9576833]	biological_process
IGF1R	GO:0030879	mammary gland development	"The process whose specific outcome is the progression of the mammary gland over time, from its formation to the mature structure. The mammary gland is a large compound sebaceous gland that in female mammals is modified to secrete milk. Its development starts with the formation of the mammary line and ends as the mature gland cycles between nursing and weaning stages." [PMID:9576833]	biological_process
MAPK1	GO:0033598	mammary gland epithelial cell proliferation	"The multiplication or reproduction of mammary gland epithelial cells, resulting in the expansion of a cell population. Mammary gland epithelial cells make up the covering of surfaces of the mammary gland. The mammary gland is a large compound sebaceous gland that in female mammals is modified to secrete milk." [GOC:dph, GOC:mah]	biological_process
PAPOLA	GO:0030145	manganese ion binding	"Interacting selectively and non-covalently with manganese (Mn) ions." [GOC:ai]	molecular_function
MAPK1	GO:0004707	MAP kinase activity	"Catalysis of the reaction: protein + ATP = protein phosphate + ADP. This reaction is the phosphorylation of proteins. Mitogen-activated protein kinase; a family of protein kinases that perform a crucial step in relaying signals from the plasma membrane to the nucleus. They are activated by a wide range of proliferation- or differentiation-inducing signals; activation is strong with agonists such…	molecular_function
DUSP8	GO:0017017	MAP kinase tyrosine/serine/threonine phosphatase activity	"Catalysis of the reaction: MAP kinase serine/threonine/tyrosine phosphate + H2O = MAP kinase serine/threonine/tyrosine + phosphate." [GOC:mah, PMID:12184814]	molecular_function
CAMKK2	GO:0000165	MAPK cascade	"An intracellular protein kinase cascade containing at least a MAPK, a MAPKK and a MAP3K. The cascade can also contain two additional tiers: the upstream MAP4K and the downstream MAP Kinase-activated kinase (MAPKAPK). The kinases in each tier phosphorylate and activate the kinases in the downstream tier to transmit a signal within a cell." [GOC:bf, GOC:mtg_signaling_feb11, PMID:20811974, PMID:956…	biological_process
MAPK1	GO:0000165	MAPK cascade	"An intracellular protein kinase cascade containing at least a MAPK, a MAPKK and a MAP3K. The cascade can also contain two additional tiers: the upstream MAP4K and the downstream MAP Kinase-activated kinase (MAPKAPK). The kinases in each tier phosphorylate and activate the kinases in the downstream tier to transmit a signal within a cell." [GOC:bf, GOC:mtg_signaling_feb11, PMID:20811974, PMID:956…	biological_process
MAPK1	GO:0000189	MAPK import into nucleus	"The directed movement of a MAP kinase to the nucleus upon activation." [PMID:9561267]	biological_process
KSR1	GO:0005078	MAP-kinase scaffold activity	"The binding activity of a molecule that functions as a physical support for the assembly of a multiprotein mitogen-activated protein kinase (MAPK) complex. Binds multiple kinases of the MAPKKK cascade, and also upstream signaling proteins, permitting those molecules to function in a coordinated way. Bringing together multiple enzymes and their substrates enables the signal to be transduced quick…	molecular_function
KPNA6	GO:0060135	maternal process involved in female pregnancy	"A reproductive process occurring in the mother that allows an embryo or fetus to develop within it." [GOC:dph]	biological_process
DDX3X	GO:0042256	mature ribosome assembly	"The aggregation, arrangement and bonding together of the large and small ribosomal subunits into a functional ribosome." [GOC:ma]	biological_process
SBDS	GO:0042256	mature ribosome assembly	"The aggregation, arrangement and bonding together of the large and small ribosomal subunits into a functional ribosome." [GOC:ma]	biological_process
MED12L	GO:0016592	mediator complex	"A protein complex that interacts with the carboxy-terminal domain of the largest subunit of RNA polymerase II and plays an active role in transducing the signal from a transcription factor to the transcriptional machinery. The mediator complex is required for activation of transcription of most protein-coding genes, but can also act as a transcriptional corepressor. The Saccharomyces complex con…	cellular_component
MED19	GO:0016592	mediator complex	"A protein complex that interacts with the carboxy-terminal domain of the largest subunit of RNA polymerase II and plays an active role in transducing the signal from a transcription factor to the transcriptional machinery. The mediator complex is required for activation of transcription of most protein-coding genes, but can also act as a transcriptional corepressor. The Saccharomyces complex con…	cellular_component
RBM14	GO:0016592	mediator complex	"A protein complex that interacts with the carboxy-terminal domain of the largest subunit of RNA polymerase II and plays an active role in transducing the signal from a transcription factor to the transcriptional machinery. The mediator complex is required for activation of transcription of most protein-coding genes, but can also act as a transcriptional corepressor. The Saccharomyces complex con…	cellular_component
EIF4G3	GO:0007128	meiotic prophase I	"Prophase occurring as part of meiosis I. Prophase is the part of nuclear division in which, canonically, chromosomes condense and the two daughter centrioles and their asters migrate toward the poles of the cell. Meiosis I is the first phase of meiosis, in which cells divide and homologous chromosomes are paired and segregated from each other." [GOC:dph, GOC:mah]	biological_process
MREG	GO:0030318	melanocyte differentiation	"The process in which a relatively unspecialized cell acquires specialized features of a melanocyte." [GOC:mah]	biological_process
PDIA4	GO:0042470	melanosome	"A tissue-specific, membrane-bounded cytoplasmic organelle within which melanin pigments are synthesized and stored. Melanosomes are synthesized in melanocyte cells." [GOC:jl, PMID:11584301]	cellular_component
SLC2A1	GO:0042470	melanosome	"A tissue-specific, membrane-bounded cytoplasmic organelle within which melanin pigments are synthesized and stored. Melanosomes are synthesized in melanocyte cells." [GOC:jl, PMID:11584301]	cellular_component
ADD2	GO:0016020	membrane	"Double layer of lipid molecules that encloses all cells, and, in eukaryotes, many organelles; may be a single or double lipid bilayer; also includes associated proteins." [GOC:mah, ISBN:0815316194]	cellular_component
ATG12	GO:0016020	membrane	"Double layer of lipid molecules that encloses all cells, and, in eukaryotes, many organelles; may be a single or double lipid bilayer; also includes associated proteins." [GOC:mah, ISBN:0815316194]	cellular_component
CD3G	GO:0016020	membrane	"Double layer of lipid molecules that encloses all cells, and, in eukaryotes, many organelles; may be a single or double lipid bilayer; also includes associated proteins." [GOC:mah, ISBN:0815316194]	cellular_component
EFNA5	GO:0016020	membrane	"Double layer of lipid molecules that encloses all cells, and, in eukaryotes, many organelles; may be a single or double lipid bilayer; also includes associated proteins." [GOC:mah, ISBN:0815316194]	cellular_component
FKBP5	GO:0016020	membrane	"Double layer of lipid molecules that encloses all cells, and, in eukaryotes, many organelles; may be a single or double lipid bilayer; also includes associated proteins." [GOC:mah, ISBN:0815316194]	cellular_component
FZD5	GO:0016020	membrane	"Double layer of lipid molecules that encloses all cells, and, in eukaryotes, many organelles; may be a single or double lipid bilayer; also includes associated proteins." [GOC:mah, ISBN:0815316194]	cellular_component
GNAT1	GO:0016020	membrane	"Double layer of lipid molecules that encloses all cells, and, in eukaryotes, many organelles; may be a single or double lipid bilayer; also includes associated proteins." [GOC:mah, ISBN:0815316194]	cellular_component
GRB2	GO:0016020	membrane	"Double layer of lipid molecules that encloses all cells, and, in eukaryotes, many organelles; may be a single or double lipid bilayer; also includes associated proteins." [GOC:mah, ISBN:0815316194]	cellular_component
IGF1R	GO:0016020	membrane	"Double layer of lipid molecules that encloses all cells, and, in eukaryotes, many organelles; may be a single or double lipid bilayer; also includes associated proteins." [GOC:mah, ISBN:0815316194]	cellular_component
KCND1	GO:0016020	membrane	"Double layer of lipid molecules that encloses all cells, and, in eukaryotes, many organelles; may be a single or double lipid bilayer; also includes associated proteins." [GOC:mah, ISBN:0815316194]	cellular_component
PAPPA	GO:0016020	membrane	"Double layer of lipid molecules that encloses all cells, and, in eukaryotes, many organelles; may be a single or double lipid bilayer; also includes associated proteins." [GOC:mah, ISBN:0815316194]	cellular_component
PSD3	GO:0016020	membrane	"Double layer of lipid molecules that encloses all cells, and, in eukaryotes, many organelles; may be a single or double lipid bilayer; also includes associated proteins." [GOC:mah, ISBN:0815316194]	cellular_component
RIT1	GO:0016020	membrane	"Double layer of lipid molecules that encloses all cells, and, in eukaryotes, many organelles; may be a single or double lipid bilayer; also includes associated proteins." [GOC:mah, ISBN:0815316194]	cellular_component
SCN5A	GO:0016020	membrane	"Double layer of lipid molecules that encloses all cells, and, in eukaryotes, many organelles; may be a single or double lipid bilayer; also includes associated proteins." [GOC:mah, ISBN:0815316194]	cellular_component
SEMA4D	GO:0016020	membrane	"Double layer of lipid molecules that encloses all cells, and, in eukaryotes, many organelles; may be a single or double lipid bilayer; also includes associated proteins." [GOC:mah, ISBN:0815316194]	cellular_component
SLC26A9	GO:0016020	membrane	"Double layer of lipid molecules that encloses all cells, and, in eukaryotes, many organelles; may be a single or double lipid bilayer; also includes associated proteins." [GOC:mah, ISBN:0815316194]	cellular_component
SLC2A1	GO:0016020	membrane	"Double layer of lipid molecules that encloses all cells, and, in eukaryotes, many organelles; may be a single or double lipid bilayer; also includes associated proteins." [GOC:mah, ISBN:0815316194]	cellular_component
SLC38A1	GO:0016020	membrane	"Double layer of lipid molecules that encloses all cells, and, in eukaryotes, many organelles; may be a single or double lipid bilayer; also includes associated proteins." [GOC:mah, ISBN:0815316194]	cellular_component
SLC39A9	GO:0016020	membrane	"Double layer of lipid molecules that encloses all cells, and, in eukaryotes, many organelles; may be a single or double lipid bilayer; also includes associated proteins." [GOC:mah, ISBN:0815316194]	cellular_component
TFCP2L1	GO:0016020	membrane	"Double layer of lipid molecules that encloses all cells, and, in eukaryotes, many organelles; may be a single or double lipid bilayer; also includes associated proteins." [GOC:mah, ISBN:0815316194]	cellular_component
TMCO1	GO:0016020	membrane	"Double layer of lipid molecules that encloses all cells, and, in eukaryotes, many organelles; may be a single or double lipid bilayer; also includes associated proteins." [GOC:mah, ISBN:0815316194]	cellular_component
SCN5A	GO:0051899	membrane depolarization	"The process in which membrane potential changes in the depolarizing direction from the resting potential, usually from negative to positive. For example, the initial depolarization during the rising phase of an action potential is in the direction from the negative resting potential towards the positive membrane potential that will be the peak of the action potential." [Wikipedia:Depolarization]	biological_process
SCN5A	GO:0086010	membrane depolarization involved in regulation of action potential	"The process in which membrane potential changes in the depolarizing direction from the negative resting potential towards the positive membrane potential that will be the peak of the action potential." [GOC:BHF, GOC:mtg_cardiac_conduct_nov11]	biological_process
SCN5A	GO:0086012	membrane depolarization involved in regulation of cardiac muscle cell action potential	"The process in which cardiac muscle cell membrane potential changes in the depolarizing direction from the negative resting potential towards the positive membrane potential that will be the peak of the action potential." [GOC:BHF, GOC:mtg_cardiac_conduct_nov11]	biological_process
SCN5A	GO:0086046	membrane depolarization involved in regulation of SA node cell action potential	"The process in which SA node cardiac muscle cell membrane potential changes in the depolarizing direction from the negative resting potential towards the positive membrane potential that will be the peak of the action potential." [GOC:BHF, GOC:mtg_cardiac_conduct_nov11]	biological_process
CD226	GO:0045121	membrane raft	"Any of the small (10-200 nm), heterogeneous, highly dynamic, sterol- and sphingolipid-enriched membrane domains that compartmentalize cellular processes. Small rafts can sometimes be stabilized to form larger platforms through protein-protein and protein-lipid interactions." [PMID:16645198]	cellular_component
GPM6B	GO:0045121	membrane raft	"Any of the small (10-200 nm), heterogeneous, highly dynamic, sterol- and sphingolipid-enriched membrane domains that compartmentalize cellular processes. Small rafts can sometimes be stabilized to form larger platforms through protein-protein and protein-lipid interactions." [PMID:16645198]	cellular_component
PAG1	GO:0045121	membrane raft	"Any of the small (10-200 nm), heterogeneous, highly dynamic, sterol- and sphingolipid-enriched membrane domains that compartmentalize cellular processes. Small rafts can sometimes be stabilized to form larger platforms through protein-protein and protein-lipid interactions." [PMID:16645198]	cellular_component
SULF1	GO:0045121	membrane raft	"Any of the small (10-200 nm), heterogeneous, highly dynamic, sterol- and sphingolipid-enriched membrane domains that compartmentalize cellular processes. Small rafts can sometimes be stabilized to form larger platforms through protein-protein and protein-lipid interactions." [PMID:16645198]	cellular_component
BMP2	GO:0048762	mesenchymal cell differentiation	"The process in which a relatively unspecialized cell acquires specialized features of a mesenchymal cell. A mesenchymal cell is a loosely associated cell that is part of the connective tissue in an organism. Mesenchymal cells give rise to more mature connective tissue cell types." [GOC:dph, GOC:jid]	biological_process
BMP2	GO:0072138	mesenchymal cell proliferation involved in ureteric bud development	"The multiplication or reproduction of cells, resulting in the expansion of a mesenchymal cell population of the ureteric bud, that contributes to ureteric bud development." [GOC:mtg_kidney_jan10]	biological_process
PAX8	GO:0003337	mesenchymal to epithelial transition involved in metanephros morphogenesis	"A transition where a mesenchymal cell establishes apical/basolateral polarity,forms intercellular adhesive junctions, synthesizes basement membrane components and becomes an epithelial cell that will contribute to the shaping of the metanephros." [GOC:dph, GOC:yaf]	biological_process
BMP2	GO:0060485	mesenchyme development	"The process whose specific outcome is the progression of a mesenchymal tissue over time, from its formation to the mature structure. A mesenchymal tissue is made up of loosely packed stellate cells." [GOC:dph]	biological_process
NODAL	GO:0048382	mesendoderm development	"The process whose specific outcome is the progression of the mesendoderm over time, from its formation to the mature structure. In animal embryos, mesendoderm development gives rise to both mesoderm and endoderm tissues." [GOC:jid]	biological_process
TBX6	GO:0007498	mesoderm development	"The process whose specific outcome is the progression of the mesoderm over time, from its formation to the mature structure. The mesoderm is the middle germ layer that develops into muscle, bone, cartilage, blood and connective tissue." [GOC:dph, GOC:tb]	biological_process
NODAL	GO:0001707	mesoderm formation	"The process that gives rise to the mesoderm. This process pertains to the initial formation of the structure from unspecified parts." [GOC:go_curators]	biological_process
TBX6	GO:0001707	mesoderm formation	"The process that gives rise to the mesoderm. This process pertains to the initial formation of the structure from unspecified parts." [GOC:go_curators]	biological_process
PAX8	GO:0072164	mesonephric tubule development	"The progression of a mesonephric tubule over time, from its initial formation to the mature structure. A mesonephric tubule is an epithelial tube that is part of the mesonephros." [GOC:mtg_kidney_jan10]	biological_process
PAX8	GO:0001823	mesonephros development	"The process whose specific outcome is the progression of the mesonephros over time, from its formation to the mature structure. In mammals, the mesonephros is the second of the three embryonic kidneys to be established and exists only transiently. In lower vertebrates such as fish and amphibia, the mesonephros will form the mature kidney." [GOC:dph, ISBN:0124020607, ISBN:0721662544, PMID:1053531…	biological_process
DBT	GO:0008152	metabolic process	"The chemical reactions and pathways, including anabolism and catabolism, by which living organisms transform chemical substances. Metabolic processes typically transform small molecules, but also include macromolecular processes such as DNA repair and replication, and protein synthesis and degradation." [GOC:go_curators, ISBN:0198547684]	biological_process
DLAT	GO:0008152	metabolic process	"The chemical reactions and pathways, including anabolism and catabolism, by which living organisms transform chemical substances. Metabolic processes typically transform small molecules, but also include macromolecular processes such as DNA repair and replication, and protein synthesis and degradation." [GOC:go_curators, ISBN:0198547684]	biological_process
SULF1	GO:0008152	metabolic process	"The chemical reactions and pathways, including anabolism and catabolism, by which living organisms transform chemical substances. Metabolic processes typically transform small molecules, but also include macromolecular processes such as DNA repair and replication, and protein synthesis and degradation." [GOC:go_curators, ISBN:0198547684]	biological_process
ADD2	GO:0046872	metal ion binding	"Interacting selectively and non-covalently with any metal ion." [GOC:ai]	molecular_function
CACNA2D4	GO:0046872	metal ion binding	"Interacting selectively and non-covalently with any metal ion." [GOC:ai]	molecular_function
GNAT1	GO:0046872	metal ion binding	"Interacting selectively and non-covalently with any metal ion." [GOC:ai]	molecular_function
KCND1	GO:0046872	metal ion binding	"Interacting selectively and non-covalently with any metal ion." [GOC:ai]	molecular_function
KSR1	GO:0046872	metal ion binding	"Interacting selectively and non-covalently with any metal ion." [GOC:ai]	molecular_function
MOCS1	GO:0046872	metal ion binding	"Interacting selectively and non-covalently with any metal ion." [GOC:ai]	molecular_function
PAPOLG	GO:0046872	metal ion binding	"Interacting selectively and non-covalently with any metal ion." [GOC:ai]	molecular_function
PDE1B	GO:0046872	metal ion binding	"Interacting selectively and non-covalently with any metal ion." [GOC:ai]	molecular_function
SLC39A9	GO:0046873	metal ion transmembrane transporter activity	"Catalysis of the transfer of metal ions from one side of a membrane to the other." [GOC:ai]	molecular_function
SLC39A9	GO:0030001	metal ion transport	"The directed movement of metal ions, any metal ion with an electric charge, into, out of or within a cell, or between cells, by means of some agent such as a transporter or pore." [GOC:ai]	biological_process
PAPPA	GO:0008237	metallopeptidase activity	"Catalysis of the hydrolysis of peptide bonds by a mechanism in which water acts as a nucleophile, one or two metal ions hold the water molecule in place, and charged amino acid side chains are ligands for the metal ions." [GOC:mah, http://merops.sanger.ac.uk/about/glossary.htm#CATTYPE]	molecular_function
PAX8	GO:0072278	metanephric comma-shaped body morphogenesis	"The process in which the metanephric comma-shaped body is generated and organized. The metanephric comma-shaped body is the precursor structure to the metanephric S-shaped body that contributes to the morphogenesis of a nephron in the metanephros." [GOC:mtg_kidney_jan10]	biological_process
PAX8	GO:0072221	metanephric distal convoluted tubule development	"The process whose specific outcome is the progression of the metanephric distal convoluted tubule over time, from its formation to the mature structure. The metanephric distal convoluted tubule is a portion of the metanephric nephron tubule that connects the metanephric loop of Henle to the collecting duct." [GOC:mtg_kidney_jan10]	biological_process
PAX8	GO:0072207	metanephric epithelium development	"The process whose specific outcome is the progression of an epithelium in the metanephros over time, from its formation to the mature structure. An epithelium is a tissue that covers the internal or external surfaces of an anatomical structure." [GOC:mtg_kidney_jan10]	biological_process
PAX8	GO:0072289	metanephric nephron tubule formation	"The developmental process pertaining to the initial formation of a metanephric nephron tubule from unspecified parts. A metanephric nephron tubule is an epithelial tube that is part of a nephron in the metanephros." [GOC:mtg_kidney_jan10]	biological_process
PAX8	GO:0072284	metanephric S-shaped body morphogenesis	"The process in which the metanephric S-shaped body is generated and organized. The metanephric S-shaped body is the successor of the metanephric comma-shaped body that contributes to the morphogenesis of a nephron in the metanephros." [GOC:mtg_kidney_jan10]	biological_process
PAX8	GO:0001656	metanephros development	"The process whose specific outcome is the progression of the metanephros over time, from its formation to the mature structure. In mammals, the metanephros is the excretory organ of the fetus, which develops into the mature kidney and is formed from the rear portion of the nephrogenic cord. The metanephros is an endocrine and metabolic organ that filters the blood and excretes the end products o…	biological_process
CBX5	GO:0035064	methylated histone residue binding	"Interacting selectively and non-covalently with a methylated residue on a histone protein. Histones are any of a group of water-soluble proteins found in association with the DNA of plant and animal chromosomes." [GOC:bf, PMID:14585615]	molecular_function
MPHOSPH8	GO:0035064	methylated histone residue binding	"Interacting selectively and non-covalently with a methylated residue on a histone protein. Histones are any of a group of water-soluble proteins found in association with the DNA of plant and animal chromosomes." [GOC:bf, PMID:14585615]	molecular_function
METTL4	GO:0008168	methyltransferase activity	"Catalysis of the transfer of a methyl group to an acceptor molecule." [ISBN:0198506732]	molecular_function
DCX	GO:0005874	microtubule	"Any of the long, generally straight, hollow tubes of internal diameter 12-15 nm and external diameter 24 nm found in a wide variety of eukaryotic cells; each consists (usually) of 13 protofilaments of polymeric tubulin, staggered in such a manner that the tubulin monomers are arranged in a helical pattern on the microtubular surface, and with the alpha/beta axes of the tubulin subunits parallel …	cellular_component
SARM1	GO:0005874	microtubule	"Any of the long, generally straight, hollow tubes of internal diameter 12-15 nm and external diameter 24 nm found in a wide variety of eukaryotic cells; each consists (usually) of 13 protofilaments of polymeric tubulin, staggered in such a manner that the tubulin monomers are arranged in a helical pattern on the microtubular surface, and with the alpha/beta axes of the tubulin subunits parallel …	cellular_component
DCX	GO:0005875	microtubule associated complex	"Any multimeric complex connected to a microtubule." [GOC:jl]	cellular_component
DCX	GO:0008017	microtubule binding	"Interacting selectively and non-covalently with microtubules, filaments composed of tubulin monomers." [GOC:krc]	molecular_function
SBDS	GO:0008017	microtubule binding	"Interacting selectively and non-covalently with microtubules, filaments composed of tubulin monomers." [GOC:krc]	molecular_function
DBT	GO:0015630	microtubule cytoskeleton	"The part of the cytoskeleton (the internal framework of a cell) composed of microtubules and associated proteins." [GOC:jl, ISBN:0395825172]	cellular_component
MAPK1	GO:0015630	microtubule cytoskeleton	"The part of the cytoskeleton (the internal framework of a cell) composed of microtubules and associated proteins." [GOC:jl, ISBN:0395825172]	cellular_component
OTUD7B	GO:0015630	microtubule cytoskeleton	"The part of the cytoskeleton (the internal framework of a cell) composed of microtubules and associated proteins." [GOC:jl, ISBN:0395825172]	cellular_component
RANBP10	GO:0000226	microtubule cytoskeleton organization	"A process that is carried out at the cellular level which results in the assembly, arrangement of constituent parts, or disassembly of cytoskeletal structures comprising microtubules and their associated proteins." [GOC:mah]	biological_process
MAPK1	GO:0005815	microtubule organizing center	"An intracellular structure that can catalyze gamma-tubulin-dependent microtubule nucleation and that can anchor microtubules by interacting with their minus ends, plus ends or sides." [GOC:vw, http://en.wikipedia.org/wiki/Microtubule_organizing_center, ISBN:0815316194, PMID:17072892, PMID:17245416]	cellular_component
C6orf89	GO:0030496	midbody	"A thin cytoplasmic bridge formed between daughter cells at the end of cytokinesis. The midbody forms where the contractile ring constricts, and may persist for some time before finally breaking to complete cytokinesis." [ISBN:0815316194]	cellular_component
CEP44	GO:0030496	midbody	"A thin cytoplasmic bridge formed between daughter cells at the end of cytokinesis. The midbody forms where the contractile ring constricts, and may persist for some time before finally breaking to complete cytokinesis." [ISBN:0815316194]	cellular_component
SLC2A1	GO:0030496	midbody	"A thin cytoplasmic bridge formed between daughter cells at the end of cytokinesis. The midbody forms where the contractile ring constricts, and may persist for some time before finally breaking to complete cytokinesis." [ISBN:0815316194]	cellular_component
UBE2W	GO:0006515	misfolded or incompletely synthesized protein catabolic process	"The chemical reactions and pathways resulting in the breakdown of misfolded or attenuated proteins." [GOC:jl]	biological_process
DBT	GO:0005947	mitochondrial alpha-ketoglutarate dehydrogenase complex	"Mitochondrial complex that possesses alpha-ketoglutarate dehydrogenase activity." [GOC:mah, GOC:mtg_sensu]	cellular_component
COQ10B	GO:0005743	mitochondrial inner membrane	"The inner, i.e. lumen-facing, lipid bilayer of the mitochondrial envelope. It is highly folded to form cristae." [GOC:ai]	cellular_component
DBT	GO:0005759	mitochondrial matrix	"The gel-like material, with considerable fine structure, that lies in the matrix space, or lumen, of a mitochondrion. It contains the enzymes of the tricarboxylic acid cycle and, in some organisms, the enzymes concerned with fatty acid oxidation." [GOC:as, ISBN:0198506732]	cellular_component
DLAT	GO:0005759	mitochondrial matrix	"The gel-like material, with considerable fine structure, that lies in the matrix space, or lumen, of a mitochondrion. It contains the enzymes of the tricarboxylic acid cycle and, in some organisms, the enzymes concerned with fatty acid oxidation." [GOC:as, ISBN:0198506732]	cellular_component
GLS	GO:0005759	mitochondrial matrix	"The gel-like material, with considerable fine structure, that lies in the matrix space, or lumen, of a mitochondrion. It contains the enzymes of the tricarboxylic acid cycle and, in some organisms, the enzymes concerned with fatty acid oxidation." [GOC:as, ISBN:0198506732]	cellular_component
BCL2L2	GO:0031966	mitochondrial membrane	"Either of the lipid bilayers that surround the mitochondrion and form the mitochondrial envelope." [GOC:mah]	cellular_component
RNF144B	GO:0031966	mitochondrial membrane	"Either of the lipid bilayers that surround the mitochondrion and form the mitochondrial envelope." [GOC:mah]	cellular_component
DBT	GO:0042645	mitochondrial nucleoid	"The region of a mitochondrion to which the DNA is confined." [GOC:jl]	cellular_component
DDX3X	GO:0005741	mitochondrial outer membrane	"The outer, i.e. cytoplasm-facing, lipid bilayer of the mitochondrial envelope." [GOC:ai]	cellular_component
VAT1	GO:0005741	mitochondrial outer membrane	"The outer, i.e. cytoplasm-facing, lipid bilayer of the mitochondrial envelope." [GOC:ai]	cellular_component
DLAT	GO:0005967	mitochondrial pyruvate dehydrogenase complex	"Complex that carries out the oxidative decarboxylation of pyruvate to form acetyl-CoA in eukaryotes; includes subunits possessing three catalytic activities: pyruvate dehydrogenase (E1), dihydrolipoamide S-acetyltransferase (E2), and dihydrolipoamide dehydrogenase (E3). The This Eukaryotic form usually contains more subunits than its bacterial counterpart; for example, one known complex contains…	cellular_component
COQ10B	GO:0005739	mitochondrion	"A semiautonomous, self replicating organelle that occurs in varying numbers, shapes, and sizes in the cytoplasm of virtually all eukaryotic cells. It is notably the site of tissue respiration." [ISBN:0198506732]	cellular_component
DBT	GO:0005739	mitochondrion	"A semiautonomous, self replicating organelle that occurs in varying numbers, shapes, and sizes in the cytoplasm of virtually all eukaryotic cells. It is notably the site of tissue respiration." [ISBN:0198506732]	cellular_component
DLAT	GO:0005739	mitochondrion	"A semiautonomous, self replicating organelle that occurs in varying numbers, shapes, and sizes in the cytoplasm of virtually all eukaryotic cells. It is notably the site of tissue respiration." [ISBN:0198506732]	cellular_component
GLS	GO:0005739	mitochondrion	"A semiautonomous, self replicating organelle that occurs in varying numbers, shapes, and sizes in the cytoplasm of virtually all eukaryotic cells. It is notably the site of tissue respiration." [ISBN:0198506732]	cellular_component
GRSF1	GO:0005739	mitochondrion	"A semiautonomous, self replicating organelle that occurs in varying numbers, shapes, and sizes in the cytoplasm of virtually all eukaryotic cells. It is notably the site of tissue respiration." [ISBN:0198506732]	cellular_component
GSDMC	GO:0005739	mitochondrion	"A semiautonomous, self replicating organelle that occurs in varying numbers, shapes, and sizes in the cytoplasm of virtually all eukaryotic cells. It is notably the site of tissue respiration." [ISBN:0198506732]	cellular_component
MAPK1	GO:0005739	mitochondrion	"A semiautonomous, self replicating organelle that occurs in varying numbers, shapes, and sizes in the cytoplasm of virtually all eukaryotic cells. It is notably the site of tissue respiration." [ISBN:0198506732]	cellular_component
PRELID2	GO:0005739	mitochondrion	"A semiautonomous, self replicating organelle that occurs in varying numbers, shapes, and sizes in the cytoplasm of virtually all eukaryotic cells. It is notably the site of tissue respiration." [ISBN:0198506732]	cellular_component
SARM1	GO:0005739	mitochondrion	"A semiautonomous, self replicating organelle that occurs in varying numbers, shapes, and sizes in the cytoplasm of virtually all eukaryotic cells. It is notably the site of tissue respiration." [ISBN:0198506732]	cellular_component
TFCP2L1	GO:0005739	mitochondrion	"A semiautonomous, self replicating organelle that occurs in varying numbers, shapes, and sizes in the cytoplasm of virtually all eukaryotic cells. It is notably the site of tissue respiration." [ISBN:0198506732]	cellular_component
TRAF3	GO:0005739	mitochondrion	"A semiautonomous, self replicating organelle that occurs in varying numbers, shapes, and sizes in the cytoplasm of virtually all eukaryotic cells. It is notably the site of tissue respiration." [ISBN:0198506732]	cellular_component
MAPK1	GO:0031435	mitogen-activated protein kinase kinase kinase binding	"Interacting selectively and non-covalently with a mitogen-activated protein kinase kinase kinase, any protein that can phosphorylate a MAP kinase kinase." [GOC:bf]	molecular_function
SETD8	GO:0007067	mitosis	"A cell cycle process comprising the steps by which the nucleus of a eukaryotic cell divides; the process involves condensation of chromosomal DNA into a highly compacted form. Canonically, mitosis produces two daughter nuclei whose chromosome complement is identical to that of the mother cell." [GOC:dph, GOC:ma, GOC:mah, ISBN:0198547684]	biological_process
PSMA5	GO:0000090	mitotic anaphase	"Anaphase occurring as part of mitosis. Anaphase is the part of nuclear division in which sister chromatids (or chromosomes) separate and migrate towards the poles of the spindle. Mitosis is the cell cycle process in which, canonically, the nucleus of a eukaryotic cell divides to produce two daughter nuclei whose chromosome complement is identical to that of the mother cell." [GOC:dph, ISBN:08153…	biological_process
DYRK1A	GO:0000278	mitotic cell cycle	"Progression through the phases of the mitotic cell cycle, the most common eukaryotic cell cycle, which canonically comprises four successive phases called G1, S, G2, and M and includes replication of the genome and the subsequent segregation of chromosomes into daughter cells. In some variant cell cycles nuclear replication or nuclear division may not be followed by cell division, or G1 and G2 p…	biological_process
PSMA5	GO:0000278	mitotic cell cycle	"Progression through the phases of the mitotic cell cycle, the most common eukaryotic cell cycle, which canonically comprises four successive phases called G1, S, G2, and M and includes replication of the genome and the subsequent segregation of chromosomes into daughter cells. In some variant cell cycles nuclear replication or nuclear division may not be followed by cell division, or G1 and G2 p…	biological_process
SBDS	GO:0043148	mitotic spindle stabilization	"The cell cycle process in which spindle integrity is maintained during M phase of mitosis." [GOC:go_curators]	biological_process
BRD3	GO:0003674	molecular_function	"Elemental activities, such as catalysis or binding, describing the actions of a gene product at the molecular level. A given gene product may exhibit one or more molecular functions." [GOC:go_curators]	molecular_function
GPM6B	GO:0003674	molecular_function	"Elemental activities, such as catalysis or binding, describing the actions of a gene product at the molecular level. A given gene product may exhibit one or more molecular functions." [GOC:go_curators]	molecular_function
GSDMC	GO:0003674	molecular_function	"Elemental activities, such as catalysis or binding, describing the actions of a gene product at the molecular level. A given gene product may exhibit one or more molecular functions." [GOC:go_curators]	molecular_function
KLHL5	GO:0003674	molecular_function	"Elemental activities, such as catalysis or binding, describing the actions of a gene product at the molecular level. A given gene product may exhibit one or more molecular functions." [GOC:go_curators]	molecular_function
TMEM129	GO:0003674	molecular_function	"Elemental activities, such as catalysis or binding, describing the actions of a gene product at the molecular level. A given gene product may exhibit one or more molecular functions." [GOC:go_curators]	molecular_function
MOCS1	GO:0032324	molybdopterin cofactor biosynthetic process	"The chemical reactions and pathways resulting in the formation of the molybdopterin cofactor (Moco), essential for the catalytic activity of some enzymes, e.g. sulfite oxidase, xanthine dehydrogenase, and aldehyde oxidase. The cofactor consists of a mononuclear molybdenum (Mo-molybdopterin) or tungsten ion (W-molybdopterin) coordinated by one or two molybdopterin ligands." [GOC:mah]	biological_process
MOCS1	GO:0019008	molybdopterin synthase complex	"A protein complex that possesses molybdopterin synthase activity. In E. coli, the complex is a heterotetramer consisting of two MoaD and two MoaE subunits." [GOC:mah, PMID:12571227, PMID:15709772]	cellular_component
MOCS1	GO:0006777	Mo-molybdopterin cofactor biosynthetic process	"The chemical reactions and pathways resulting in the formation of the Mo-molybdopterin cofactor, essential for the catalytic activity of some enzymes. The cofactor consists of a mononuclear molybdenum (Mo) ion coordinated by one or two molybdopterin ligands." [http://www.sunysb.edu/biochem/BIOCHEM/facultypages/schindelin/, ISSN:09498257]	biological_process
PDE1B	GO:0030224	monocyte differentiation	"The process in which a relatively unspecialized myeloid precursor cell acquires the specialized features of a monocyte." [GOC:mah]	biological_process
NODAL	GO:0016015	morphogen activity	"Acts as a trigger for a pattern specification process when present at a specific concentration within a gradient." [GOC:go_curators]	molecular_function
GRSF1	GO:0016331	morphogenesis of embryonic epithelium	"The process in which the anatomical structures of embryonic epithelia are generated and organized." [GOC:jl]	biological_process
CDC40	GO:0031124	mRNA 3'-end processing	"Any process involved in forming the mature 3' end of an mRNA molecule." [GOC:mah]	biological_process
PAPOLA	GO:0031124	mRNA 3'-end processing	"Any process involved in forming the mature 3' end of an mRNA molecule." [GOC:mah]	biological_process
SRSF3	GO:0031124	mRNA 3'-end processing	"Any process involved in forming the mature 3' end of an mRNA molecule." [GOC:mah]	biological_process
DDX3X	GO:0048027	mRNA 5'-UTR binding	"Interacting selectively and non-covalently with the 5' untranslated region of an mRNA molecule." [GOC:jid]	molecular_function
GRSF1	GO:0003729	mRNA binding	"Interacting selectively and non-covalently with messenger RNA (mRNA), an intermediate molecule between DNA and protein. mRNA includes UTR and coding sequences, but does not contain introns." [GOC:kmv, SO:0000234]	molecular_function
PURB	GO:0003729	mRNA binding	"Interacting selectively and non-covalently with messenger RNA (mRNA), an intermediate molecule between DNA and protein. mRNA includes UTR and coding sequences, but does not contain introns." [GOC:kmv, SO:0000234]	molecular_function
CDC40	GO:0006406	mRNA export from nucleus	"The directed movement of mRNA from the nucleus to the cytoplasm." [GOC:ma]	biological_process
SRSF10	GO:0006406	mRNA export from nucleus	"The directed movement of mRNA from the nucleus to the cytoplasm." [GOC:ma]	biological_process
SRSF3	GO:0006406	mRNA export from nucleus	"The directed movement of mRNA from the nucleus to the cytoplasm." [GOC:ma]	biological_process
PSMA5	GO:0016071	mRNA metabolic process	"The chemical reactions and pathways involving mRNA, messenger RNA, which is responsible for carrying the coded genetic 'message', transcribed from DNA, to sites of protein assembly at the ribosomes." [ISBN:0198506732]	biological_process
RPL23A	GO:0016071	mRNA metabolic process	"The chemical reactions and pathways involving mRNA, messenger RNA, which is responsible for carrying the coded genetic 'message', transcribed from DNA, to sites of protein assembly at the ribosomes." [ISBN:0198506732]	biological_process
GRSF1	GO:0006378	mRNA polyadenylation	"The enzymatic addition of a sequence of 40-200 adenylyl residues at the 3' end of a eukaryotic mRNA primary transcript." [ISBN:0198506732]	biological_process
PAPOLA	GO:0006378	mRNA polyadenylation	"The enzymatic addition of a sequence of 40-200 adenylyl residues at the 3' end of a eukaryotic mRNA primary transcript." [ISBN:0198506732]	biological_process
PAPOLG	GO:0006378	mRNA polyadenylation	"The enzymatic addition of a sequence of 40-200 adenylyl residues at the 3' end of a eukaryotic mRNA primary transcript." [ISBN:0198506732]	biological_process
SRSF10	GO:0006376	mRNA splice site selection	"Selection of a splice site by components of the assembling spliceosome." [GOC:krc, ISBN:0879695897]	biological_process
CDC40	GO:0000398	mRNA splicing, via spliceosome	"The joining together of exons from one or more primary transcripts of messenger RNA (mRNA) and the excision of intron sequences, via a spliceosomal mechanism, so that mRNA consisting only of the joined exons is produced." [GOC:krc, ISBN:0198506732, ISBN:0879695897]	biological_process
NAA38	GO:0000398	mRNA splicing, via spliceosome	"The joining together of exons from one or more primary transcripts of messenger RNA (mRNA) and the excision of intron sequences, via a spliceosomal mechanism, so that mRNA consisting only of the joined exons is produced." [GOC:krc, ISBN:0198506732, ISBN:0879695897]	biological_process
PAPOLA	GO:0000398	mRNA splicing, via spliceosome	"The joining together of exons from one or more primary transcripts of messenger RNA (mRNA) and the excision of intron sequences, via a spliceosomal mechanism, so that mRNA consisting only of the joined exons is produced." [GOC:krc, ISBN:0198506732, ISBN:0879695897]	biological_process
SRSF10	GO:0000398	mRNA splicing, via spliceosome	"The joining together of exons from one or more primary transcripts of messenger RNA (mRNA) and the excision of intron sequences, via a spliceosomal mechanism, so that mRNA consisting only of the joined exons is produced." [GOC:krc, ISBN:0198506732, ISBN:0879695897]	biological_process
SRSF3	GO:0000398	mRNA splicing, via spliceosome	"The joining together of exons from one or more primary transcripts of messenger RNA (mRNA) and the excision of intron sequences, via a spliceosomal mechanism, so that mRNA consisting only of the joined exons is produced." [GOC:krc, ISBN:0198506732, ISBN:0879695897]	biological_process
OTUD7B	GO:0002385	mucosal immune response	"An immune response taking place in mucosal tissues, including those of the intestinal tract, nasal and upper respiratory tract, and genital tract." [GO_REF:0000022, GOC:jal, GOC:mtg_15nov05, ISBN:0781735149]	biological_process
IGF1	GO:0035264	multicellular organism growth	"The increase in size or mass of an entire multicellular organism, as opposed to cell growth." [GOC:bf, GOC:curators, GOC:dph, GOC:tb]	biological_process
SEC63	GO:0010259	multicellular organismal aging	"An aging process that has as participant a whole multicellular organism. Multicellular organism aging includes loss of functions such as resistance to disease, homeostasis, and fertility, as well as wear and tear. Multicellular organisms aging includes processes like cellular senescence and organ senescence, but is more inclusive. May precede death (GO:0016265) of an organism and may succeed dev…	biological_process
MNT	GO:0007275	multicellular organismal development	"The biological process whose specific outcome is the progression of a multicellular organism over time from an initial condition (e.g. a zygote or a young adult) to a later condition (e.g. a multicellular animal or an aged adult)." [GOC:dph, GOC:ems, GOC:isa_complete, GOC:tb]	biological_process
PHC3	GO:0007275	multicellular organismal development	"The biological process whose specific outcome is the progression of a multicellular organism over time from an initial condition (e.g. a zygote or a young adult) to a later condition (e.g. a multicellular animal or an aged adult)." [GOC:dph, GOC:ems, GOC:isa_complete, GOC:tb]	biological_process
SEMA4D	GO:0007275	multicellular organismal development	"The biological process whose specific outcome is the progression of a multicellular organism over time from an initial condition (e.g. a zygote or a young adult) to a later condition (e.g. a multicellular animal or an aged adult)." [GOC:dph, GOC:ems, GOC:isa_complete, GOC:tb]	biological_process
SOX6	GO:0007275	multicellular organismal development	"The biological process whose specific outcome is the progression of a multicellular organism over time from an initial condition (e.g. a zygote or a young adult) to a later condition (e.g. a multicellular animal or an aged adult)." [GOC:dph, GOC:ems, GOC:isa_complete, GOC:tb]	biological_process
SUFU	GO:0007275	multicellular organismal development	"The biological process whose specific outcome is the progression of a multicellular organism over time from an initial condition (e.g. a zygote or a young adult) to a later condition (e.g. a multicellular animal or an aged adult)." [GOC:dph, GOC:ems, GOC:isa_complete, GOC:tb]	biological_process
VANGL1	GO:0007275	multicellular organismal development	"The biological process whose specific outcome is the progression of a multicellular organism over time from an initial condition (e.g. a zygote or a young adult) to a later condition (e.g. a multicellular animal or an aged adult)." [GOC:dph, GOC:ems, GOC:isa_complete, GOC:tb]	biological_process
WNT10A	GO:0007275	multicellular organismal development	"The biological process whose specific outcome is the progression of a multicellular organism over time from an initial condition (e.g. a zygote or a young adult) to a later condition (e.g. a multicellular animal or an aged adult)." [GOC:dph, GOC:ems, GOC:isa_complete, GOC:tb]	biological_process
SOX6	GO:0042692	muscle cell differentiation	"The process in which a relatively unspecialized cell acquires specialized features of a muscle cell." [CL:0000187, GOC:go_curators]	biological_process
KCNIP2	GO:0006936	muscle contraction	"A process in which force is generated within muscle tissue, resulting in a change in muscle geometry. Force generation involves a chemo-mechanical energy conversion step that is carried out by the actin/myosin complex activity, which generates force through ATP hydrolysis." [GOC:ef, GOC:mtg_muscle, ISBN:0198506732]	biological_process
IGF1	GO:0014896	muscle hypertrophy	"The muscle system process that results in enlargement or overgrowth of all or part of a muscle organ due to an increase in the size of its muscle cells. Physiological hypertrophy is a normal process during development (it stops in cardiac muscle after adolescence) and can also be brought on in response to demand. In athletes cardiac and skeletal muscles undergo hypertrophy stimulated by increasi…	biological_process
IGF1	GO:0007517	muscle organ development	"The process whose specific outcome is the progression of the muscle over time, from its formation to the mature structure. The muscle is an organ consisting of a tissue made up of various elongated cells that are specialized to contract and thus to produce movement and mechanical work." [GOC:jid, ISBN:0198506732]	biological_process
MEF2D	GO:0007517	muscle organ development	"The process whose specific outcome is the progression of the muscle over time, from its formation to the mature structure. The muscle is an organ consisting of a tissue made up of various elongated cells that are specialized to contract and thus to produce movement and mechanical work." [GOC:jid, ISBN:0198506732]	biological_process
MKL2	GO:0007517	muscle organ development	"The process whose specific outcome is the progression of the muscle over time, from its formation to the mature structure. The muscle is an organ consisting of a tissue made up of various elongated cells that are specialized to contract and thus to produce movement and mechanical work." [GOC:jid, ISBN:0198506732]	biological_process
SOX6	GO:0007517	muscle organ development	"The process whose specific outcome is the progression of the muscle over time, from its formation to the mature structure. The muscle is an organ consisting of a tissue made up of various elongated cells that are specialized to contract and thus to produce movement and mechanical work." [GOC:jid, ISBN:0198506732]	biological_process
MAPK1	GO:0002755	MyD88-dependent toll-like receptor signaling pathway	"Any series of molecular signals generated as a consequence of binding to a toll-like receptor where the MyD88 adaptor molecule mediates transduction of the signal. Toll-like receptors directly bind pattern motifs from a variety of microbial sources to initiate innate immune response." [GOC:add, ISBN:0781735149, PMID:12467241, PMID:12524386, PMID:12855817, PMID:15585605, PMID:15728447]	biological_process
MAPK1	GO:0002756	MyD88-independent toll-like receptor signaling pathway	"Any series of molecular signals generated as a consequence of binding to a toll-like receptor not relying on the MyD88 adaptor molecule. Toll-like receptors directly bind pattern motifs from a variety of microbial sources to initiate innate immune response." [GOC:add, ISBN:0781735149, PMID:12467241, PMID:12524386, PMID:12855817, PMID:15585605, PMID:15728447]	biological_process
TRAF3	GO:0002756	MyD88-independent toll-like receptor signaling pathway	"Any series of molecular signals generated as a consequence of binding to a toll-like receptor not relying on the MyD88 adaptor molecule. Toll-like receptors directly bind pattern motifs from a variety of microbial sources to initiate innate immune response." [GOC:add, ISBN:0781735149, PMID:12467241, PMID:12524386, PMID:12855817, PMID:15585605, PMID:15728447]	biological_process
IGF1	GO:0045445	myoblast differentiation	"The process in which a relatively unspecialized cell acquires specialized features of a myoblast. A myoblast is a mononucleate cell type that, by fusion with other myoblasts, gives rise to the myotubes that eventually develop into striated muscle fibers." [CL:0000056, GOC:go_curators, GOC:mtg_muscle]	biological_process
IGF1	GO:0051450	myoblast proliferation	"The multiplication or reproduction of myoblasts, resulting in the expansion of a myoblast cell population. A myoblast is a mononucleate cell type that, by fusion with other myoblasts, gives rise to the myotubes that eventually develop into skeletal muscle fibers." [CL:0000056, GOC:ai, GOC:mtg_muscle]	biological_process
IGF1	GO:0014904	myotube cell development	"The process aimed at the progression of a myotube cell over time, from initial commitment of the cell to a specific fate, to the fully functional differentiated cell. Myotubes are multinucleated cells that are formed when proliferating myoblasts exit the cell cycle, differentiate and fuse." [GOC:mtg_muscle]	biological_process
SULF1	GO:0008449	N-acetylglucosamine-6-sulfatase activity	"Catalysis of the hydrolysis of the 6-sulfate group of the N-acetyl-D-glucosamine 6-sulfate units of heparan sulfate and keratan sulfate." [EC:3.1.6.14]	molecular_function
HDAC4	GO:0032041	NAD-dependent histone deacetylase activity (H3-K14 specific)	"Catalysis of the reaction: histone H3 N6-acetyl-L-lysine (position 14) + H2O = histone H3 L-lysine (position 14) + acetate. This reaction requires the presence of NAD, and represents the removal of an acetyl group from lysine at position 14 of the histone H3 protein." [EC:3.5.1.17, EC:3.5.1.98, RHEA:24551]	molecular_function
HDAC4	GO:0097372	NAD-dependent histone deacetylase activity (H3-K18 specific)	"Catalysis of the reaction: histone H3 N6-acetyl-L-lysine (position 18) + H2O = histone H3 L-lysine (position 18) + acetate. This reaction requires the presence of NAD, and represents the removal of an acetyl group from lysine at position 18 of the histone H3 protein." [EC:3.5.1.17, EC:3.5.1.98, GOC:sp, PMID:22722849, RHEA:24551]	molecular_function
HDAC4	GO:0046969	NAD-dependent histone deacetylase activity (H3-K9 specific)	"Catalysis of the reaction: histone H3 N6-acetyl-L-lysine (position 9) + H2O = histone H3 L-lysine (position 9) + acetate. This reaction requires the presence of NAD, and represents the removal of an acetyl group from lysine at position 9 of the histone H3 protein." [EC:3.5.1.17, EC:3.5.1.98, RHEA:24551]	molecular_function
HDAC4	GO:0046970	NAD-dependent histone deacetylase activity (H4-K16 specific)	"Catalysis of the reaction: histone H4 N6-acetyl-L-lysine (position 16) + H2O = histone H4 L-lysine (position 16) + acetate. This reaction requires the presence of NAD, and represents the removal of an acetyl group from lysine at position 16 of the histone H4 protein." [EC:3.5.1.17, EC:3.5.1.98, GOC:vw, RHEA:24551]	molecular_function
EFNA5	GO:0050919	negative chemotaxis	"The directed movement of a motile cell or organism towards a lower concentration of a chemical." [GOC:ai, GOC:bf, GOC:isa_complete]	biological_process
REST	GO:0043922	negative regulation by host of viral transcription	"Any process in which a host organism stops, prevents, or reduces the frequency, rate or extent of viral transcription, the synthesis of either RNA on a template of DNA or DNA on a template of RNA." [GOC:jl]	biological_process
BMP2	GO:0032348	negative regulation of aldosterone biosynthetic process	"Any process that stops, prevents, or reduces the frequency, rate or extent of the chemical reactions and pathways resulting in the formation of aldosterone." [GOC:mah]	biological_process
REST	GO:0032348	negative regulation of aldosterone biosynthetic process	"Any process that stops, prevents, or reduces the frequency, rate or extent of the chemical reactions and pathways resulting in the formation of aldosterone." [GOC:mah]	biological_process
SEMA4D	GO:0010693	negative regulation of alkaline phosphatase activity	"Any process that decreases the frequency, rate or extent of alkaline phosphatase activity, the catalysis of the reaction: an orthophosphoric monoester + H2O = an alcohol + phosphate, with an alkaline pH optimum." [GOC:BHF, GOC:dph, GOC:tb]	biological_process
REST	GO:2000798	negative regulation of amniotic stem cell differentiation	"Any process that stops, prevents or reduces the frequency, rate or extent of amniotic stem cell differentiation." [GOC:obol]	biological_process
IGF1	GO:0060766	negative regulation of androgen receptor signaling pathway	"Any process that decreases the rate, frequency, or extent of the androgen receptor signaling pathway." [GOC:dph]	biological_process
NODAL	GO:0060766	negative regulation of androgen receptor signaling pathway	"Any process that decreases the rate, frequency, or extent of the androgen receptor signaling pathway." [GOC:dph]	biological_process
ANGPT4	GO:0016525	negative regulation of angiogenesis	"Any process that stops, prevents, or reduces the frequency, rate or extent of angiogenesis." [GOC:go_curators]	biological_process
SULF1	GO:0016525	negative regulation of angiogenesis	"Any process that stops, prevents, or reduces the frequency, rate or extent of angiogenesis." [GOC:go_curators]	biological_process
ANGPT4	GO:0043066	negative regulation of apoptotic process	"Any process that stops, prevents, or reduces the frequency, rate or extent of cell death by apoptotic process." [GOC:jl, GOC:mtg_apoptosis]	biological_process
BCL2L2	GO:0043066	negative regulation of apoptotic process	"Any process that stops, prevents, or reduces the frequency, rate or extent of cell death by apoptotic process." [GOC:jl, GOC:mtg_apoptosis]	biological_process
CBL	GO:0043066	negative regulation of apoptotic process	"Any process that stops, prevents, or reduces the frequency, rate or extent of cell death by apoptotic process." [GOC:jl, GOC:mtg_apoptosis]	biological_process
DDX3X	GO:0043066	negative regulation of apoptotic process	"Any process that stops, prevents, or reduces the frequency, rate or extent of cell death by apoptotic process." [GOC:jl, GOC:mtg_apoptosis]	biological_process
IGF1	GO:0043066	negative regulation of apoptotic process	"Any process that stops, prevents, or reduces the frequency, rate or extent of cell death by apoptotic process." [GOC:jl, GOC:mtg_apoptosis]	biological_process
IGF1R	GO:0043066	negative regulation of apoptotic process	"Any process that stops, prevents, or reduces the frequency, rate or extent of cell death by apoptotic process." [GOC:jl, GOC:mtg_apoptosis]	biological_process
NEUROD1	GO:0043066	negative regulation of apoptotic process	"Any process that stops, prevents, or reduces the frequency, rate or extent of cell death by apoptotic process." [GOC:jl, GOC:mtg_apoptosis]	biological_process
SEMA4D	GO:0043066	negative regulation of apoptotic process	"Any process that stops, prevents, or reduces the frequency, rate or extent of cell death by apoptotic process." [GOC:jl, GOC:mtg_apoptosis]	biological_process
PAX8	GO:1900215	negative regulation of apoptotic process involved in metanephric collecting duct development	"Any process that stops, prevents or reduces the frequency, rate or extent of apoptotic process involved in metanephric collecting duct development." [GOC:mtg_kidney_jan10, GOC:TermGenie, GOC:yaf, PMID:17314325]	biological_process
PAX8	GO:1900218	negative regulation of apoptotic process involved in metanephric nephron tubule development	"Any process that stops, prevents or reduces the frequency, rate or extent of apoptotic process involved in metanephric nephron tubule development." [GOC:mtg_kidney_jan10, GOC:TermGenie, GOC:yaf, PMID:17314325]	biological_process
TLK2	GO:0010507	negative regulation of autophagy	"Any process that stops, prevents, or reduces the frequency, rate or extent of autophagy. Autophagy is the process in which cells digest parts of their own cytoplasm." [GOC:dph, GOC:tb]	biological_process
ANGPT4	GO:0043537	negative regulation of blood vessel endothelial cell migration	"Any process that stops, prevents, or reduces the frequency, rate or extent of the migration of the endothelial cells of blood vessels." [GOC:go_curators]	biological_process
REST	GO:0045955	negative regulation of calcium ion-dependent exocytosis	"Any process that stops, prevents, or reduces the frequency, rate or extent of calcium ion-dependent exocytosis." [GOC:go_curators]	biological_process
BMP2	GO:0051042	negative regulation of calcium-independent cell-cell adhesion	"Any process that stops, prevents, or reduces the frequency, rate or extent of calcium-independent cell-cell adhesion." [GOC:ai]	biological_process
BMP2	GO:0090090	negative regulation of canonical Wnt receptor signaling pathway	"Any process that decreases the rate, frequency, or extent of the Wnt receptor signaling pathway through beta-catenin, the series of molecular signals initiated by binding of a Wnt protein to a frizzled family receptor on the surface of the target cell, followed by propagation of the signal via beta-catenin, and ending with a change in transcription of target genes." [GOC:dph, GOC:tb]	biological_process
DACT1	GO:0090090	negative regulation of canonical Wnt receptor signaling pathway	"Any process that decreases the rate, frequency, or extent of the Wnt receptor signaling pathway through beta-catenin, the series of molecular signals initiated by binding of a Wnt protein to a frizzled family receptor on the surface of the target cell, followed by propagation of the signal via beta-catenin, and ending with a change in transcription of target genes." [GOC:dph, GOC:tb]	biological_process
BMP2	GO:2000726	negative regulation of cardiac muscle cell differentiation	"Any process that stops, prevents or reduces the frequency, rate or extent of cardiac muscle cell differentiation." [GOC:BHF]	biological_process
BMP2	GO:0045786	negative regulation of cell cycle	"Any process that stops, prevents or reduces the rate or extent of progression through the cell cycle." [GOC:dph, GOC:go_curators, GOC:tb]	biological_process
MAPK1	GO:0045596	negative regulation of cell differentiation	"Any process that stops, prevents, or reduces the frequency, rate or extent of cell differentiation." [GOC:go_curators]	biological_process
NODAL	GO:0045596	negative regulation of cell differentiation	"Any process that stops, prevents, or reduces the frequency, rate or extent of cell differentiation." [GOC:go_curators]	biological_process
CRLF3	GO:0030308	negative regulation of cell growth	"Any process that stops, prevents, or reduces the frequency, rate, extent or direction of cell growth." [GOC:go_curators]	biological_process
DDX3X	GO:0030308	negative regulation of cell growth	"Any process that stops, prevents, or reduces the frequency, rate, extent or direction of cell growth." [GOC:go_curators]	biological_process
ABR	GO:0030336	negative regulation of cell migration	"Any process that stops, prevents, or reduces the frequency, rate or extent of cell migration." [GOC:go_curators]	biological_process
RNF41	GO:0030336	negative regulation of cell migration	"Any process that stops, prevents, or reduces the frequency, rate or extent of cell migration." [GOC:go_curators]	biological_process
SULF1	GO:0030336	negative regulation of cell migration	"Any process that stops, prevents, or reduces the frequency, rate or extent of cell migration." [GOC:go_curators]	biological_process
BMP2	GO:0008285	negative regulation of cell proliferation	"Any process that stops, prevents or reduces the rate or extent of cell proliferation." [GOC:go_curators]	biological_process
FZD5	GO:0008285	negative regulation of cell proliferation	"Any process that stops, prevents or reduces the rate or extent of cell proliferation." [GOC:go_curators]	biological_process
HDAC4	GO:0008285	negative regulation of cell proliferation	"Any process that stops, prevents or reduces the rate or extent of cell proliferation." [GOC:go_curators]	biological_process
IGF1	GO:0008285	negative regulation of cell proliferation	"Any process that stops, prevents or reduces the rate or extent of cell proliferation." [GOC:go_curators]	biological_process
MNT	GO:0008285	negative regulation of cell proliferation	"Any process that stops, prevents or reduces the rate or extent of cell proliferation." [GOC:go_curators]	biological_process
REST	GO:0008285	negative regulation of cell proliferation	"Any process that stops, prevents or reduces the rate or extent of cell proliferation." [GOC:go_curators]	biological_process
RNF41	GO:0008285	negative regulation of cell proliferation	"Any process that stops, prevents or reduces the rate or extent of cell proliferation." [GOC:go_curators]	biological_process
SOX7	GO:0008285	negative regulation of cell proliferation	"Any process that stops, prevents or reduces the rate or extent of cell proliferation." [GOC:go_curators]	biological_process
TOB2	GO:0008285	negative regulation of cell proliferation	"Any process that stops, prevents or reduces the rate or extent of cell proliferation." [GOC:go_curators]	biological_process
NODAL	GO:1901383	negative regulation of chorionic trophoblast cell proliferation	"Any process that stops, prevents or reduces the frequency, rate or extent of chorionic trophoblast cell proliferation." [GOC:BHF, GOC:TermGenie]	biological_process
BMP2	GO:2000065	negative regulation of cortisol biosynthetic process	"Any process that stops, prevents, or reduces the frequency, rate or extent of cortisol biosynthetic process." [GOC:obol, GOC:yaf]	biological_process
REST	GO:2000065	negative regulation of cortisol biosynthetic process	"Any process that stops, prevents, or reduces the frequency, rate or extent of cortisol biosynthetic process." [GOC:obol, GOC:yaf]	biological_process
GNAT1	GO:0051344	negative regulation of cyclic-nucleotide phosphodiesterase activity	"Any process that stops or reduces the rate of cyclic nucleotide phosphodiesterase activity, the catalysis of the reaction: nucleotide 3',5'-cyclic phosphate + H2O = nucleotide 5'-phosphate." [GOC:ai, GOC:tb]	biological_process
DDX3X	GO:0043154	negative regulation of cysteine-type endopeptidase activity involved in apoptotic process	"Any process that stops, prevents, or reduces the frequency, rate or extent of a cysteine-type endopeptidase activity involved in the apoptotic process." [GOC:jl, GOC:mtg_apoptosis]	biological_process
REST	GO:2000706	negative regulation of dense core granule biogenesis	"Any process that stops, prevents or reduces the frequency, rate or extent of dense core granule biogenesis." [GOC:obol]	biological_process
DYRK1A	GO:0043518	negative regulation of DNA damage response, signal transduction by p53 class mediator	"Any process that stops, prevents, or reduces the frequency, rate or extent of the cascade of processes induced by the cell cycle regulator phosphoprotein p53, or an equivalent protein, in response to the detection of DNA damage." [GOC:jl]	biological_process
CREBRF	GO:1900102	negative regulation of endoplasmic reticulum unfolded protein response	"Any process that stops, prevents or reduces the frequency, rate or extent of endoplasmic reticulum unfolded protein response." [GOC:TermGenie]	biological_process
SULF1	GO:0001937	negative regulation of endothelial cell proliferation	"Any process that stops, prevents, or reduces the rate or extent of endothelial cell proliferation." [GOC:add]	biological_process
CBL	GO:0042059	negative regulation of epidermal growth factor receptor signaling pathway	"Any process that stops, prevents, or reduces the frequency, rate or extent of epidermal growth factor receptor signaling pathway activity." [GOC:go_curators]	biological_process
GRB2	GO:0042059	negative regulation of epidermal growth factor receptor signaling pathway	"Any process that stops, prevents, or reduces the frequency, rate or extent of epidermal growth factor receptor signaling pathway activity." [GOC:go_curators]	biological_process
IGF1	GO:0070373	negative regulation of ERK1 and ERK2 cascade	"Any process that stops, prevents, or reduces the frequency, rate or extent of signal transduction mediated by the ERK1 and ERK2 cascade." [GOC:add, ISBN:0121245462, ISBN:0896039986]	biological_process
SULF1	GO:0040037	negative regulation of fibroblast growth factor receptor signaling pathway	"Any process that stops, prevents, or reduces the frequency, rate or extent of fibroblast growth factor receptor signaling pathway activity." [GOC:go_curators]	biological_process
DACT1	GO:2000134	negative regulation of G1/S transition of mitotic cell cycle	"Any cell cycle regulatory process that prevents the commitment of a cell from G1 to S phase of the mitotic cell cycle." [GOC:mtg_cell_cycle]	biological_process
BMP2	GO:0010629	negative regulation of gene expression	"Any process that decreases the frequency, rate or extent of gene expression. Gene expression is the process in which a gene's coding sequence is converted into a mature gene product or products (proteins or RNA). This includes the production of an RNA transcript as well as any processing to produce a mature RNA product or an mRNA (for protein-coding genes) and the translation of that mRNA into p…	biological_process
REST	GO:0010629	negative regulation of gene expression	"Any process that decreases the frequency, rate or extent of gene expression. Gene expression is the process in which a gene's coding sequence is converted into a mature gene product or products (proteins or RNA). This includes the production of an RNA transcript as well as any processing to produce a mature RNA product or an mRNA (for protein-coding genes) and the translation of that mRNA into p…	biological_process
HDAC4	GO:0045820	negative regulation of glycolysis	"Any process that stops, prevents, or reduces the frequency, rate or extent of glycolysis." [GOC:go_curators]	biological_process
OTUD7B	GO:0043124	negative regulation of I-kappaB kinase/NF-kappaB cascade	"Any process that stops, prevents, or reduces the frequency, rate or extent of an I-kappaB kinase/NF-kappaB induced cascade." [GOC:jl]	biological_process
ABR	GO:0050728	negative regulation of inflammatory response	"Any process that stops, prevents, or reduces the frequency, rate or extent of the inflammatory response." [GOC:ai]	biological_process
REST	GO:0046676	negative regulation of insulin secretion	"Any process that stops, prevents, or reduces the frequency, rate or extent of the regulated release of insulin." [GOC:ai]	biological_process
BMP2	GO:0043569	negative regulation of insulin-like growth factor receptor signaling pathway	"Any process that stops, prevents, or reduces the frequency, rate or extent of insulin-like growth factor receptor signaling." [GOC:bf]	biological_process
DDX3X	GO:2001243	negative regulation of intrinsic apoptotic signaling pathway	"Any process that stops, prevents or reduces the frequency, rate or extent of intrinsic apoptotic signaling pathway." [GOC:mtg_apoptosis]	biological_process
NEUROD1	GO:0046426	negative regulation of JAK-STAT cascade	"Any process that stops, prevents, or reduces the frequency, rate or extent of the JAK-STAT signaling pathway activity." [GOC:bf]	biological_process
DACT1	GO:0046329	negative regulation of JNK cascade	"Any process that stops, prevents, or reduces the frequency, rate or extent of signal transduction mediated by the JNK cascade." [GOC:bf]	biological_process
IGF1R	GO:0043409	negative regulation of MAPK cascade	"Any process that stops, prevents, or reduces the frequency, rate or extent of signal transduction mediated by the MAPKKK cascade." [GOC:go_curators]	biological_process
PAX8	GO:0072305	negative regulation of mesenchymal cell apoptotic process involved in metanephric nephron morphogenesis	"Any process that reduces the occurrence or rate of mesenchymal stem cell death by apoptotic process that contributes to the shaping of the nephron in the metanephros." [GOC:mtg_apoptosis, GOC:mtg_kidney_jan10]	biological_process
PAX8	GO:1900212	negative regulation of mesenchymal cell apoptotic process involved in metanephros development	"Any process that stops, prevents or reduces the frequency, rate or extent of mesenchymal cell apoptotic process involved in metanephros development." [GOC:mtg_apoptosis, GOC:mtg_kidney_jan10, GOC:TermGenie, GOC:yaf, PMID:17314325]	biological_process
REST	GO:2000740	negative regulation of mesenchymal stem cell differentiation	"Any process that stops, prevents or reduces the frequency, rate or extent of mesenchymal stem cell differentiation." [GOC:obol]	biological_process
NFX1	GO:0045347	negative regulation of MHC class II biosynthetic process	"Any process that stops, prevents, or reduces the frequency, rate or extent of the chemical reactions and pathways resulting in the formation of MHC class II." [GOC:go_curators]	biological_process
VAT1	GO:0010637	negative regulation of mitochondrial fusion	"Any process that decreases the frequency, rate or extent of merging of two or more mitochondria within a cell to form a single compartment." [GOC:dph, GOC:tb]	biological_process
SRSF10	GO:0048025	negative regulation of mRNA splicing, via spliceosome	"Any process that stops, prevents or reduces the rate or extent of mRNA splicing via a spliceosomal mechanism." [GOC:jid]	biological_process
HDAC4	GO:0010832	negative regulation of myotube differentiation	"Any process that decreases the frequency, rate or extent of myotube differentiation. Myotube differentiation is the process in which a relatively unspecialized cell acquires specialized features of a myotube cell. Myotubes are multinucleated cells that are formed when proliferating myoblasts exit the cell cycle, differentiate and fuse." [GOC:dph, GOC:tb]	biological_process
REST	GO:0050768	negative regulation of neurogenesis	"Any process that stops, prevents, or reduces the frequency, rate or extent of neurogenesis, the origin and formation of neurons." [GOC:ai]	biological_process
FOXG1	GO:0045665	negative regulation of neuron differentiation	"Any process that stops, prevents, or reduces the frequency, rate or extent of neuron differentiation." [GOC:go_curators]	biological_process
REST	GO:0045665	negative regulation of neuron differentiation	"Any process that stops, prevents, or reduces the frequency, rate or extent of neuron differentiation." [GOC:go_curators]	biological_process
ABR	GO:0043314	negative regulation of neutrophil degranulation	"Any process that stops, prevents, or reduces the rate of neutrophil degranulation." [ISBN:0781735149]	biological_process
TRAF3	GO:0032088	negative regulation of NF-kappaB transcription factor activity	"Any process that stops, prevents, or reduces the frequency, rate or extent of the activity of the transcription factor NF-kappaB." [GOC:dph, GOC:rl, GOC:tb]	biological_process
HDAC4	GO:0045668	negative regulation of osteoblast differentiation	"Any process that stops, prevents, or reduces the frequency, rate or extent of osteoblast differentiation." [GOC:go_curators]	biological_process
SEMA4D	GO:0045668	negative regulation of osteoblast differentiation	"Any process that stops, prevents, or reduces the frequency, rate or extent of osteoblast differentiation." [GOC:go_curators]	biological_process
SUFU	GO:0045668	negative regulation of osteoblast differentiation	"Any process that stops, prevents, or reduces the frequency, rate or extent of osteoblast differentiation." [GOC:go_curators]	biological_process
TOB2	GO:0045671	negative regulation of osteoclast differentiation	"Any process that stops, prevents, or reduces the frequency, rate or extent of osteoclast differentiation." [GOC:go_curators]	biological_process
SEMA4D	GO:0050732	negative regulation of peptidyl-tyrosine phosphorylation	"Any process that stops, prevents, or reduces the frequency, rate or extent of the phosphorylation of peptidyl-tyrosine." [GOC:ai]	biological_process
CSRNP3	GO:0010923	negative regulation of phosphatase activity	"Any process that decreases the rate or frequency of phosphatase activity. Phosphatases catalyze the hydrolysis of phosphoric monoesters, releasing inorganic phosphate." [GOC:BHF, GOC:dph, GOC:tb]	biological_process
ELFN2	GO:0010923	negative regulation of phosphatase activity	"Any process that decreases the rate or frequency of phosphatase activity. Phosphatases catalyze the hydrolysis of phosphoric monoesters, releasing inorganic phosphate." [GOC:BHF, GOC:dph, GOC:tb]	biological_process
RRP1B	GO:0010923	negative regulation of phosphatase activity	"Any process that decreases the rate or frequency of phosphatase activity. Phosphatases catalyze the hydrolysis of phosphoric monoesters, releasing inorganic phosphate." [GOC:BHF, GOC:dph, GOC:tb]	biological_process
SULF1	GO:0060686	negative regulation of prostatic bud formation	"Any process that decreases the rate, frequency, or extent of prostatic bud formation, the morphogenetic process in which a region of the fetal urogenital sinus epithelium is specified to become the prostate, resulting in prostate bud outgrowth." [GOC:dph]	biological_process
TLK2	GO:0032435	negative regulation of proteasomal ubiquitin-dependent protein catabolic process	"Any process that stops, prevents, or reduces the frequency, rate or extent of the breakdown of a protein or peptide by hydrolysis of its peptide bonds, initiated by the covalent attachment of ubiquitin, and mediated by the proteasome." [GOC:mah]	biological_process
DDX3X	GO:0031333	negative regulation of protein complex assembly	"Any process that stops, prevents, or reduces the frequency, rate or extent of protein complex assembly." [GOC:mah]	biological_process
IGF1R	GO:0051898	negative regulation of protein kinase B signaling cascade	"Any process that stops, prevents, or reduces the frequency, rate or extent of the protein kinase B signaling cascade, a series of reactions mediated by the intracellular serine/threonine kinase protein kinase B." [GOC:ai]	biological_process
GPM6B	GO:2000009	negative regulation of protein localization to cell surface	"Any process that stops, prevents, or reduces the frequency, rate or extent of protein localization to the cell surface." [GOC:obol]	biological_process
SPOPL	GO:0031397	negative regulation of protein ubiquitination	"Any process that stops, prevents, or reduces the frequency, rate or extent of the addition of ubiquitin groups to a protein." [GOC:mah]	biological_process
SUFU	GO:2000059	negative regulation of protein ubiquitination involved in ubiquitin-dependent protein catabolic process	"Any process that stops, prevents, or reduces the frequency, rate or extent of protein ubiquitination involved in ubiquitin-dependent protein catabolic process." [GOC:BHF]	biological_process
IGF1	GO:0090201	negative regulation of release of cytochrome c from mitochondria	"Any process that decreases the rate, frequency or extent of release of cytochrome c from mitochondria, the process in which cytochrome c is enabled to move from the mitochondrial intermembrane space into the cytosol, which is an early step in apoptosis and leads to caspase activation." [GOC:BHF, GOC:dph, GOC:mtg_apoptosis, GOC:tb]	biological_process
CRLF3	GO:0045749	negative regulation of S phase of mitotic cell cycle	"Any process that stops, prevents, or reduces the frequency, rate or extent of S phase of mitotic cell cycle activity." [GOC:go_curators]	biological_process
HDAC4	GO:0043433	negative regulation of sequence-specific DNA binding transcription factor activity	"Any process that stops, prevents, or reduces the frequency, rate or extent of the activity of a transcription factor, any factor involved in the initiation or regulation of transcription." [GOC:jl]	biological_process
SUFU	GO:0043433	negative regulation of sequence-specific DNA binding transcription factor activity	"Any process that stops, prevents, or reduces the frequency, rate or extent of the activity of a transcription factor, any factor involved in the initiation or regulation of transcription." [GOC:jl]	biological_process
GPM6B	GO:0051612	negative regulation of serotonin uptake	"Any process that stops, prevents, or reduces the frequency, rate or extent of the directed movement of serotonin into a cell." [GOC:ai]	biological_process
IGF1	GO:0034392	negative regulation of smooth muscle cell apoptotic process	"Any process that stops, prevents, or reduces the frequency, rate, or extent of smooth muscle cell apoptotic process." [GOC:BHF, GOC:mtg_apoptosis, GOC:rl]	biological_process
SUFU	GO:0045879	negative regulation of smoothened signaling pathway	"Any process that stops, prevents, or reduces the frequency, rate or extent of smoothened signaling." [GOC:go_curators]	biological_process
SUFU	GO:1901621	negative regulation of smoothened signaling pathway involved in dorsal/ventral neural tube patterning	"Any process that stops, prevents or reduces the frequency, rate or extent of smoothened signaling pathway involved in dorsal/ventral neural tube patterning." [GOC:TermGenie]	biological_process
BMP2	GO:0010894	negative regulation of steroid biosynthetic process	"Any process that decreases the frequency, rate or extent of the chemical reactions and pathways resulting in the formation of steroids, compounds with a 1,2,cyclopentanoperhydrophenanthrene nucleus." [GOC:BHF, GOC:tb]	biological_process
PAG1	GO:0050868	negative regulation of T cell activation	"Any process that stops, prevents, or reduces the frequency, rate or extent of T cell activation." [GOC:ai]	biological_process
SUFU	GO:0042992	negative regulation of transcription factor import into nucleus	"Any process that stops, prevents, or reduces the frequency, rate or extent of the movement of a transcription factor from the cytoplasm to the nucleus." [GOC:jl]	biological_process
BMP2	GO:0000122	negative regulation of transcription from RNA polymerase II promoter	"Any process that stops, prevents, or reduces the frequency, rate or extent of transcription from an RNA polymerase II promoter." [GOC:go_curators, GOC:txnOH]	biological_process
[truncated: 1,536 more rows]

## Sheet: TGT Genes Reactome Enrichment
miR-378a-3p Target Genes: Reactome Enriched Pathways
[truncated: 111 more rows]

## Sheet: TGT Genes DAVID Clustering
miR-378a-3p Target Genes: DAVID Functional Clustering
[truncated: 79 more rows]

## Sheet: TGT Genes FI Network no linkers
miR-378-3p Target Genes Functional Interactions Network, no linker genes: network topology and interaction annotations
[truncated: 37 more rows]

[truncated: 7 more sheets: TGT Genes FI Network - Pathways, FI Network GO Enrichment, FINetwork GO Cellular Component, FINetwork GO Biological Process, FINetwork Molecular Function, TGT Genes Clustered FI Network, Clustered FI Network + Linkers]
